# Supplementary material for: Structurally characterized terminal manganese(iv) oxo tris(alkoxide) complex
Source: Chem Sci. 2018 Apr 26;9(19):4524–8. doi: 10.1039/c8sc01164h (PMC5958342; doi:10.1039/c8sc01164h)
Supplement: Supplementary file 2 [file SC-009-C8SC01164H-s002.cif]

# Electronic Supplementary Material (ESI) for Chemical Science.
# This journal is © The Royal Society of Chemistry 2018

####################################################################### 
# 
# This file contains crystal structure data downloaded from the 
# Cambridge Structural Database (CSD) hosted by the Cambridge 
# Crystallographic Data Centre (CCDC).
# 
# Full information about CCDC data access policies and citation 
# guidelines are available at http://www.ccdc.cam.ac.uk/access/V1 
# 
# Audit and citation data items may have been added by the CCDC. 
# Please retain this information to preserve the provenance of 
# this file and to allow appropriate attribution of the data. 
# 
#######################################################################

data_cmpd_3_mn(o)(ditox)3k(15c5)2
_database_code_depnum_ccdc_archive 'CCDC 1829119'
_audit_update_record             
;
2018-03-12 deposited with the CCDC.
2018-04-16 downloaded from the CCDC.
;
_audit_creation_date             2018-03-12
_audit_creation_method           
;
Olex2 1.2
(compiled 2017.08.10 svn.r3461 for OlexSys, GUI svn.r5381)
;
_shelx_SHELXL_version_number     2017/1
_chemical_name_common            ?
_chemical_name_systematic        ?
_chemical_formula_moiety         'C30 H63 Mn O4, C20 H40 K O10'
_chemical_formula_sum            'C50 H103 K Mn O14'
_chemical_formula_weight         1022.36
_chemical_melting_point          ?
loop_
_atom_type_symbol
_atom_type_description
_atom_type_scat_dispersion_real
_atom_type_scat_dispersion_imag
_atom_type_scat_source
C C 0.0033 0.0016 'International Tables Vol C Tables 4.2.6.8 and 6.1.1.4'
H H 0.0000 0.0000 'International Tables Vol C Tables 4.2.6.8 and 6.1.1.4'
O O 0.0106 0.0060 'International Tables Vol C Tables 4.2.6.8 and 6.1.1.4'
K K 0.2009 0.2494 'International Tables Vol C Tables 4.2.6.8 and 6.1.1.4'
Mn Mn 0.3368 0.7283 'International Tables Vol C Tables 4.2.6.8 and 6.1.1.4'

_shelx_space_group_comment       
;
The symmetry employed for this shelxl refinement is uniquely defined
by the following loop, which should always be used as a source of
symmetry information in preference to the above space-group names.
They are only intended as comments.
;
_space_group_crystal_system      triclinic
_space_group_IT_number           2
_space_group_name_H-M_alt        'P -1'
_space_group_name_Hall           '-P 1'
loop_
_space_group_symop_operation_xyz
'x, y, z'
'-x, -y, -z'

_cell_length_a                   11.5253(8)
_cell_length_b                   16.1662(11)
_cell_length_c                   16.7311(12)
_cell_angle_alpha                81.9430(10)
_cell_angle_beta                 88.4630(10)
_cell_angle_gamma                69.6350(10)
_cell_volume                     2892.8(3)
_cell_formula_units_Z            2
_cell_measurement_reflns_used    3848
_cell_measurement_temperature    100(2)
_cell_measurement_theta_max      23.049
_cell_measurement_theta_min      2.276
_shelx_estimated_absorpt_T_max   0.929
_shelx_estimated_absorpt_T_min   0.887
_exptl_absorpt_coefficient_mu    0.357
_exptl_absorpt_correction_T_max  0.7454
_exptl_absorpt_correction_T_min  0.4598
_exptl_absorpt_correction_type   multi-scan
_exptl_absorpt_process_details   
;
SADABS-2012/1 (Bruker,2012) was used for absorption correction.
wR2(int) was 0.0823 before and 0.0550 after correction.
The Ratio of minimum to maximum transmission is 0.6169.
The \l/2 correction factor is 0.0015.
;
_exptl_absorpt_special_details   ?
_exptl_crystal_colour            green
_exptl_crystal_density_diffrn    1.174
_exptl_crystal_density_meas      ?
_exptl_crystal_density_method    'not measured'
_exptl_crystal_description       block
_exptl_crystal_F_000             1118
_exptl_crystal_size_max          0.345
_exptl_crystal_size_mid          0.327
_exptl_crystal_size_min          0.21
_exptl_transmission_factor_max   ?
_exptl_transmission_factor_min   ?
_diffrn_reflns_av_R_equivalents  0.0566
_diffrn_reflns_av_unetI/netI     0.0861
_diffrn_reflns_Laue_measured_fraction_full 0.990
_diffrn_reflns_Laue_measured_fraction_max 0.986
_diffrn_reflns_limit_h_max       14
_diffrn_reflns_limit_h_min       -14
_diffrn_reflns_limit_k_max       20
_diffrn_reflns_limit_k_min       -20
_diffrn_reflns_limit_l_max       20
_diffrn_reflns_limit_l_min       -20
_diffrn_reflns_number            28035
_diffrn_reflns_point_group_measured_fraction_full 0.990
_diffrn_reflns_point_group_measured_fraction_max 0.986
_diffrn_reflns_theta_full        25.242
_diffrn_reflns_theta_max         26.371
_diffrn_reflns_theta_min         1.230
_diffrn_ambient_temperature      99.98
_diffrn_detector_area_resol_mean 7.39
_diffrn_measured_fraction_theta_full 0.990
_diffrn_measured_fraction_theta_max 0.986
_diffrn_measurement_device_type  'Bruker APEX-II CCD'
_diffrn_measurement_method       '\f and \w scans'
_diffrn_radiation_monochromator  graphite
_diffrn_radiation_type           MoK\a
_diffrn_radiation_wavelength     0.71073
_diffrn_source                   
;
Advanced Light Source, station 11.3.1
;
_diffrn_standards_number         0
_reflns_Friedel_coverage         0.000
_reflns_Friedel_fraction_full    .
_reflns_Friedel_fraction_max     .
_reflns_number_gt                7597
_reflns_number_total             11657
_reflns_special_details          
;
 Reflections were merged by SHELXL according to the crystal
 class for the calculation of statistics and refinement.
 
 _reflns_Friedel_fraction is defined as the number of unique
 Friedel pairs measured divided by the number that would be
 possible theoretically, ignoring centric projections and
 systematic absences.
;
_reflns_threshold_expression     'I > 2\s(I)'
_computing_cell_refinement       'SAINT V8.32B (?, 2016)'
_computing_data_collection       ?
_computing_data_reduction        'SAINT V8.32B (?, 2016)'
_computing_molecular_graphics    'Olex2 (Dolomanov et al., 2009)'
_computing_publication_material  'Olex2 (Dolomanov et al., 2009)'
_computing_structure_refinement  'ShelXL (Sheldrick, 2015)'
_computing_structure_solution    'ShelXS (Sheldrick, 2008)'
_refine_diff_density_max         0.448
_refine_diff_density_min         -0.451
_refine_diff_density_rms         0.058
_refine_ls_extinction_coef       .
_refine_ls_extinction_method     none
_refine_ls_goodness_of_fit_ref   1.004
_refine_ls_hydrogen_treatment    constr
_refine_ls_matrix_type           full
_refine_ls_number_parameters     752
_refine_ls_number_reflns         11657
_refine_ls_number_restraints     180
_refine_ls_R_factor_all          0.0939
_refine_ls_R_factor_gt           0.0489
_refine_ls_restrained_S_all      0.997
_refine_ls_shift/su_max          0.001
_refine_ls_shift/su_mean         0.000
_refine_ls_structure_factor_coef Fsqd
_refine_ls_weighting_details     
'w=1/[\s^2^(Fo^2^)+(0.0426P)^2^+0.0798P] where P=(Fo^2^+2Fc^2^)/3'
_refine_ls_weighting_scheme      calc
_refine_ls_wR_factor_gt          0.0942
_refine_ls_wR_factor_ref         0.1088
_refine_special_details          ?
_olex2_refinement_description    
;
1. Fixed Uiso
 At 1.2 times of:
  All C(H,H) groups
 At 1.5 times of:
  All C(H,H,H) groups
2. Rigid body (RIGU) restrains
 O5A, C31A, C32A, O6A, C33A, C34A, O7A, C35A, C36A, O8A, C37A, C38A, O9A, C39A,
  C40A, O5B, C31B, C32B, O6B, C33B, C34B, O7B, C35B, C36B, O8B, C37B, C38B, O9B,
  C39B, C40B
 with sigma for 1-2 distances of 0.004 and sigma for 1-3 distances of 0.004
3. Others
 Sof(O5B)=Sof(C31B)=Sof(H31C)=Sof(H31D)=Sof(C32B)=Sof(H32C)=Sof(H32D)=Sof(O6B)=
 Sof(C33B)=Sof(H33C)=Sof(H33D)=Sof(C34B)=Sof(H34C)=Sof(H34D)=Sof(O7B)=Sof(C35B)=
 Sof(H35C)=Sof(H35D)=Sof(C36B)=Sof(H36C)=Sof(H36D)=Sof(O8B)=Sof(C37B)=Sof(H37C)=
 Sof(H37D)=Sof(C38B)=Sof(H38C)=Sof(H38D)=Sof(O9B)=Sof(C39B)=Sof(H39C)=Sof(H39D)=
 Sof(C40B)=Sof(H40C)=Sof(H40D)=1-FVAR(1)
 Sof(O5A)=Sof(C31A)=Sof(H31A)=Sof(H31B)=Sof(C32A)=Sof(H32A)=Sof(H32B)=Sof(O6A)=
 Sof(C33A)=Sof(H33A)=Sof(H33B)=Sof(C34A)=Sof(H34A)=Sof(H34B)=Sof(O7A)=Sof(C35A)=
 Sof(H35A)=Sof(H35B)=Sof(C36A)=Sof(H36A)=Sof(H36B)=Sof(O8A)=Sof(C37A)=Sof(H37A)=
 Sof(H37B)=Sof(C38A)=Sof(H38A)=Sof(H38B)=Sof(O9A)=Sof(C39A)=Sof(H39A)=Sof(H39B)=
 Sof(C40A)=Sof(H40A)=Sof(H40B)=FVAR(1)
4.a Secondary CH2 refined with riding coordinates:
 C31A(H31A,H31B), C32A(H32A,H32B), C33A(H33A,H33B), C34A(H34A,H34B), C35A(H35A,
 H35B), C36A(H36A,H36B), C37A(H37A,H37B), C38A(H38A,H38B), C39A(H39A,H39B),
 C40A(H40A,H40B), C31B(H31C,H31D), C32B(H32C,H32D), C33B(H33C,H33D), C34B(H34C,
 H34D), C35B(H35C,H35D), C36B(H36C,H36D), C37B(H37C,H37D), C38B(H38C,H38D),
 C39B(H39C,H39D), C40B(H40C,H40D), C41(H41A,H41B), C42(H42A,H42B), C43(H43A,
 H43B), C44(H44A,H44B), C45(H45A,H45B), C46(H46A,H46B), C47(H47A,H47B),
 C48(H48A,H48B), C49(H49A,H49B), C50(H50A,H50B)
4.b Idealised Me refined as rotating group:
 C3(H,HA,HB), C4(HC,HD,HE), C5(HF,HG,HH), C6(HI,HJ,HK), C8(HL,HM,HN), C9(HO,HP,
 HQ), C10(HR,HS,HT), C13(HU,HV,HW), C14(HX,HY,HZ), C15(H0AA,H1AA,H2AA),
 C17(H3AA,H4AA,H5AA), C18(H6AA,H7AA,H8AA), C19(H9AA,H0BA,H1BA), C20(H2BA,H3BA,
 H4BA), C23(H5BA,H6BA,H7BA), C24(H8BA,H9BA,H0CA), C25(H1CA,H2CA,H3CA), C27(H4CA,
 H5CA,H6CA), C28(H7CA,H8CA,H9CA), C29(H0DA,H1DA,H2DA), C30(H3DA,H4DA,H5DA)
;
_atom_sites_solution_hydrogens   geom
_atom_sites_solution_primary     direct
_atom_sites_solution_secondary   difmap
loop_
_atom_site_label
_atom_site_type_symbol
_atom_site_fract_x
_atom_site_fract_y
_atom_site_fract_z
_atom_site_U_iso_or_equiv
_atom_site_adp_type
_atom_site_occupancy
_atom_site_site_symmetry_order
_atom_site_calc_flag
_atom_site_refinement_flags_posn
_atom_site_refinement_flags_adp
_atom_site_refinement_flags_occupancy
_atom_site_disorder_assembly
_atom_site_disorder_group
Mn1 Mn 0.78205(3) 0.20432(2) 0.77433(2) 0.01641(10) Uani 1 1 d . . . . .
O1 O 0.82448(16) 0.09664(11) 0.77815(10) 0.0305(4) Uani 1 1 d . . . . .
O2 O 0.92561(14) 0.23074(10) 0.78866(9) 0.0195(4) Uani 1 1 d . . . . .
O3 O 0.70467(14) 0.26098(10) 0.67661(9) 0.0190(4) Uani 1 1 d . . . . .
O4 O 0.66902(15) 0.25381(11) 0.84847(9) 0.0217(4) Uani 1 1 d . . . . .
C1 C 1.0407(2) 0.21440(16) 0.75020(14) 0.0190(5) Uani 1 1 d . . . . .
C2 C 1.0441(2) 0.30835(16) 0.70895(14) 0.0215(6) Uani 1 1 d . . . . .
C3 C 1.1458(2) 0.30199(19) 0.64665(16) 0.0358(7) Uani 1 1 d . . . . .
H H 1.226884 0.268911 0.672888 0.054 Uiso 1 1 calc GR . . . .
HA H 1.142503 0.362077 0.624006 0.054 Uiso 1 1 calc GR . . . .
HB H 1.133007 0.270935 0.603261 0.054 Uiso 1 1 calc GR . . . .
C4 C 1.0557(3) 0.36877(19) 0.76824(17) 0.0382(7) Uani 1 1 d . . . . .
HC H 0.997294 0.369167 0.811954 0.057 Uiso 1 1 calc GR . . . .
HD H 1.037081 0.429458 0.740029 0.057 Uiso 1 1 calc GR . . . .
HE H 1.140323 0.346509 0.790847 0.057 Uiso 1 1 calc GR . . . .
C5 C 0.9212(2) 0.35956(18) 0.66244(17) 0.0362(7) Uani 1 1 d . . . . .
HF H 0.907931 0.323624 0.623442 0.054 Uiso 1 1 calc GR . . . .
HG H 0.924281 0.415915 0.633762 0.054 Uiso 1 1 calc GR . . . .
HH H 0.853098 0.371815 0.700443 0.054 Uiso 1 1 calc GR . . . .
C6 C 1.0481(2) 0.15658(17) 0.68323(15) 0.0262(6) Uani 1 1 d . . . . .
HI H 1.021086 0.106688 0.704178 0.039 Uiso 1 1 calc GR . . . .
HJ H 1.133723 0.133481 0.665408 0.039 Uiso 1 1 calc GR . . . .
HK H 0.994326 0.192744 0.637462 0.039 Uiso 1 1 calc GR . . . .
C7 C 1.1448(2) 0.15937(18) 0.81726(15) 0.0277(6) Uani 1 1 d . . . . .
C8 C 1.1346(3) 0.06693(19) 0.84035(19) 0.0454(8) Uani 1 1 d . . . . .
HL H 1.047910 0.073360 0.850145 0.068 Uiso 1 1 calc GR . . . .
HM H 1.184573 0.036886 0.889430 0.068 Uiso 1 1 calc GR . . . .
HN H 1.164924 0.031497 0.796232 0.068 Uiso 1 1 calc GR . . . .
C9 C 1.2784(2) 0.1454(2) 0.79037(18) 0.0464(9) Uani 1 1 d . . . . .
HO H 1.292172 0.119944 0.739615 0.070 Uiso 1 1 calc GR . . . .
HP H 1.336631 0.104493 0.832035 0.070 Uiso 1 1 calc GR . . . .
HQ H 1.291309 0.202720 0.782367 0.070 Uiso 1 1 calc GR . . . .
C10 C 1.1269(3) 0.2011(2) 0.89556(16) 0.0436(8) Uani 1 1 d . . . . .
HR H 1.149926 0.254504 0.887238 0.065 Uiso 1 1 calc GR . . . .
HS H 1.179373 0.157991 0.938683 0.065 Uiso 1 1 calc GR . . . .
HT H 1.039953 0.217308 0.910839 0.065 Uiso 1 1 calc GR . . . .
C11 C 0.6019(2) 0.26259(16) 0.63212(14) 0.0195(6) Uani 1 1 d . . . . .
C12 C 0.5077(2) 0.36277(17) 0.62463(15) 0.0241(6) Uani 1 1 d . . . . .
C13 C 0.4037(2) 0.38652(18) 0.56046(15) 0.0299(7) Uani 1 1 d . . . . .
HU H 0.438834 0.388207 0.506499 0.045 Uiso 1 1 calc GR . . . .
HV H 0.342253 0.445027 0.566053 0.045 Uiso 1 1 calc GR . . . .
HW H 0.363976 0.341453 0.567947 0.045 Uiso 1 1 calc GR . . . .
C14 C 0.5736(2) 0.43069(17) 0.60902(17) 0.0323(7) Uani 1 1 d . . . . .
HX H 0.636616 0.418436 0.651512 0.048 Uiso 1 1 calc GR . . . .
HY H 0.513179 0.490882 0.609080 0.048 Uiso 1 1 calc GR . . . .
HZ H 0.613220 0.426262 0.556454 0.048 Uiso 1 1 calc GR . . . .
C15 C 0.4437(2) 0.3773(2) 0.70645(16) 0.0367(7) Uani 1 1 d . . . . .
H0AA H 0.383867 0.346309 0.713511 0.055 Uiso 1 1 calc GR . . . .
H1AA H 0.400646 0.441172 0.707394 0.055 Uiso 1 1 calc GR . . . .
H2AA H 0.506103 0.353621 0.750329 0.055 Uiso 1 1 calc GR . . . .
C16 C 0.6529(2) 0.22467(17) 0.55062(15) 0.0250(6) Uani 1 1 d . . . . .
C17 C 0.5604(3) 0.1991(2) 0.50374(17) 0.0389(7) Uani 1 1 d . . . . .
H3AA H 0.537179 0.152991 0.537633 0.058 Uiso 1 1 calc GR . . . .
H4AA H 0.598788 0.176180 0.454600 0.058 Uiso 1 1 calc GR . . . .
H5AA H 0.486335 0.251726 0.489131 0.058 Uiso 1 1 calc GR . . . .
C18 C 0.7006(2) 0.28752(19) 0.49328(15) 0.0329(7) Uani 1 1 d . . . . .
H6AA H 0.630608 0.340295 0.471545 0.049 Uiso 1 1 calc GR . . . .
H7AA H 0.743749 0.256749 0.448799 0.049 Uiso 1 1 calc GR . . . .
H8AA H 0.757885 0.305758 0.522760 0.049 Uiso 1 1 calc GR . . . .
C19 C 0.7653(2) 0.13847(17) 0.57105(16) 0.0304(7) Uani 1 1 d . . . . .
H9AA H 0.831590 0.152113 0.595564 0.046 Uiso 1 1 calc GR . . . .
H0BA H 0.794807 0.112591 0.521523 0.046 Uiso 1 1 calc GR . . . .
H1BA H 0.740972 0.095823 0.609072 0.046 Uiso 1 1 calc GR . . . .
C20 C 0.5401(2) 0.20059(18) 0.67865(15) 0.0289(7) Uani 1 1 d . . . . .
H2BA H 0.594042 0.138428 0.678899 0.043 Uiso 1 1 calc GR . . . .
H3BA H 0.460580 0.210288 0.652362 0.043 Uiso 1 1 calc GR . . . .
H4BA H 0.526321 0.213553 0.734320 0.043 Uiso 1 1 calc GR . . . .
C21 C 0.6751(2) 0.24387(17) 0.93438(14) 0.0226(6) Uani 1 1 d . . . . .
C22 C 0.6689(3) 0.33825(18) 0.95555(16) 0.0310(7) Uani 1 1 d . . . . .
C23 C 0.6424(3) 0.3515(2) 1.04405(16) 0.0419(8) Uani 1 1 d . . . . .
H5BA H 0.558070 0.353052 1.056279 0.063 Uiso 1 1 calc GR . . . .
H6BA H 0.650416 0.407857 1.053239 0.063 Uiso 1 1 calc GR . . . .
H7BA H 0.701670 0.302148 1.079200 0.063 Uiso 1 1 calc GR . . . .
C24 C 0.5758(3) 0.41643(18) 0.90153(18) 0.0446(8) Uani 1 1 d . . . . .
H8BA H 0.598994 0.413315 0.844954 0.067 Uiso 1 1 calc GR . . . .
H9BA H 0.576252 0.472734 0.916646 0.067 Uiso 1 1 calc GR . . . .
H0CA H 0.492735 0.413178 0.908485 0.067 Uiso 1 1 calc GR . . . .
C25 C 0.7952(3) 0.3495(2) 0.93812(18) 0.0437(8) Uani 1 1 d . . . . .
H1CA H 0.857137 0.309092 0.978001 0.066 Uiso 1 1 calc GR . . . .
H2CA H 0.787809 0.411164 0.941445 0.066 Uiso 1 1 calc GR . . . .
H3CA H 0.820804 0.335379 0.883854 0.066 Uiso 1 1 calc GR . . . .
C26 C 0.5679(2) 0.20807(17) 0.96618(15) 0.0260(6) Uani 1 1 d . . . . .
C27 C 0.5809(3) 0.17193(19) 1.05730(15) 0.0354(7) Uani 1 1 d . . . . .
H4CA H 0.658460 0.121233 1.067865 0.053 Uiso 1 1 calc GR . . . .
H5CA H 0.510965 0.152614 1.073621 0.053 Uiso 1 1 calc GR . . . .
H6CA H 0.581383 0.219022 1.088193 0.053 Uiso 1 1 calc GR . . . .
C28 C 0.4374(2) 0.2779(2) 0.94927(17) 0.0386(7) Uani 1 1 d . . . . .
H7CA H 0.425335 0.325751 0.982149 0.058 Uiso 1 1 calc GR . . . .
H8CA H 0.375438 0.249646 0.962930 0.058 Uiso 1 1 calc GR . . . .
H9CA H 0.428370 0.302811 0.891953 0.058 Uiso 1 1 calc GR . . . .
C29 C 0.5721(3) 0.13084(18) 0.92200(16) 0.0352(7) Uani 1 1 d . . . . .
H0DA H 0.553765 0.152492 0.864418 0.053 Uiso 1 1 calc GR . . . .
H1DA H 0.510481 0.105335 0.944335 0.053 Uiso 1 1 calc GR . . . .
H2DA H 0.654770 0.085017 0.928851 0.053 Uiso 1 1 calc GR . . . .
C30 C 0.7997(2) 0.17377(17) 0.96529(14) 0.0265(6) Uani 1 1 d . . . . .
H3DA H 0.799802 0.114290 0.959356 0.040 Uiso 1 1 calc GR . . . .
H4DA H 0.812055 0.176865 1.022368 0.040 Uiso 1 1 calc GR . . . .
H5DA H 0.866738 0.185412 0.933887 0.040 Uiso 1 1 calc GR . . . .
O5A O 0.6477(3) -0.1133(2) 0.76524(17) 0.0311(7) Uani 0.680(3) 1 d . U P A -1
C31A C 0.5725(10) -0.0595(9) 0.6974(5) 0.034(2) Uani 0.680(3) 1 d . U P A -1
H31A H 0.608973 -0.015642 0.671165 0.041 Uiso 0.680(3) 1 calc R . P A -1
H31B H 0.488034 -0.026806 0.714591 0.041 Uiso 0.680(3) 1 calc R . P A -1
C32A C 0.5687(5) -0.1235(3) 0.6391(3) 0.0520(14) Uani 0.680(3) 1 d . U P A -1
H32A H 0.547601 -0.173492 0.668964 0.062 Uiso 0.680(3) 1 calc R . P A -1
H32B H 0.503314 -0.091807 0.597162 0.062 Uiso 0.680(3) 1 calc R . P A -1
O6A O 0.6839(3) -0.1574(2) 0.60166(19) 0.0445(9) Uani 0.680(3) 1 d . U P A -1
C33A C 0.7066(8) -0.0953(7) 0.5378(6) 0.051(2) Uani 0.680(3) 1 d . U P A -1
H33A H 0.660841 -0.033371 0.547618 0.062 Uiso 0.680(3) 1 calc R . P A -1
H33B H 0.677743 -0.103537 0.485337 0.062 Uiso 0.680(3) 1 calc R . P A -1
C34A C 0.8406(6) -0.1114(4) 0.5361(3) 0.0473(14) Uani 0.680(3) 1 d . U P A -1
H34A H 0.886744 -0.173467 0.526974 0.057 Uiso 0.680(3) 1 calc R . P A -1
H34B H 0.858796 -0.070552 0.491765 0.057 Uiso 0.680(3) 1 calc R . P A -1
O7A O 0.8763(3) -0.09621(17) 0.61143(14) 0.0316(8) Uani 0.680(3) 1 d . U P A -1
C35A C 0.9977(11) -0.0912(8) 0.6122(6) 0.033(2) Uani 0.680(3) 1 d . U P A -1
H35A H 1.000945 -0.040400 0.572704 0.040 Uiso 0.680(3) 1 calc R . P A -1
H35B H 1.058854 -0.146550 0.596733 0.040 Uiso 0.680(3) 1 calc R . P A -1
C36A C 1.0277(6) -0.0793(4) 0.6943(3) 0.0323(14) Uani 0.680(3) 1 d . U P A -1
H36A H 1.105270 -0.065902 0.693832 0.039 Uiso 0.680(3) 1 calc R . P A -1
H36B H 0.960363 -0.029014 0.712923 0.039 Uiso 0.680(3) 1 calc R . P A -1
O8A O 1.0420(2) -0.15981(19) 0.74720(17) 0.0283(7) Uani 0.680(3) 1 d . U P A -1
C37A C 1.0562(11) -0.1529(9) 0.8297(5) 0.029(2) Uani 0.680(3) 1 d . U P A -1
H37A H 1.115090 -0.121384 0.834034 0.035 Uiso 0.680(3) 1 calc R . P A -1
H37B H 1.093140 -0.213699 0.859657 0.035 Uiso 0.680(3) 1 calc R . P A -1
C38A C 0.9386(5) -0.1053(4) 0.8691(3) 0.0283(11) Uani 0.680(3) 1 d . U P A -1
H38A H 0.955331 -0.098772 0.925174 0.034 Uiso 0.680(3) 1 calc R . P A -1
H38B H 0.897012 -0.045259 0.838710 0.034 Uiso 0.680(3) 1 calc R . P A -1
O9A O 0.8635(3) -0.1588(2) 0.86836(16) 0.0253(7) Uani 0.680(3) 1 d . U P A -1
C39A C 0.7380(9) -0.1169(11) 0.8922(9) 0.028(2) Uani 0.680(3) 1 d . U P A -1
H39A H 0.737346 -0.080849 0.935556 0.033 Uiso 0.680(3) 1 calc R . P A -1
H39B H 0.703347 -0.163318 0.914065 0.033 Uiso 0.680(3) 1 calc R . P A -1
C40A C 0.6578(5) -0.0575(4) 0.8216(3) 0.0314(13) Uani 0.680(3) 1 d . U P A -1
H40A H 0.574739 -0.023823 0.840373 0.038 Uiso 0.680(3) 1 calc R . P A -1
H40B H 0.695763 -0.014455 0.795942 0.038 Uiso 0.680(3) 1 calc R . P A -1
O5B O 0.9574(6) -0.1670(4) 0.8438(3) 0.0248(14) Uani 0.320(3) 1 d . U P A -2
C31B C 0.8698(11) -0.1001(8) 0.8817(6) 0.027(2) Uani 0.320(3) 1 d . U P A -2
H31C H 0.846818 -0.041936 0.846624 0.033 Uiso 0.320(3) 1 calc R . P A -2
H31D H 0.904044 -0.094555 0.933529 0.033 Uiso 0.320(3) 1 calc R . P A -2
C32B C 0.762(2) -0.127(2) 0.8956(19) 0.028(4) Uani 0.320(3) 1 d . U P A -2
H32C H 0.789423 -0.186544 0.929399 0.033 Uiso 0.320(3) 1 calc R . P A -2
H32D H 0.702634 -0.084884 0.927181 0.033 Uiso 0.320(3) 1 calc R . P A -2
O6B O 0.6989(5) -0.1332(4) 0.8257(3) 0.0272(15) Uani 0.320(3) 1 d . U P A -2
C33B C 0.6173(11) -0.0480(9) 0.7906(7) 0.035(3) Uani 0.320(3) 1 d . U P A -2
H33C H 0.663342 -0.007059 0.774349 0.042 Uiso 0.320(3) 1 calc R . P A -2
H33D H 0.552923 -0.021369 0.829054 0.042 Uiso 0.320(3) 1 calc R . P A -2
C34B C 0.559(2) -0.066(2) 0.7164(13) 0.037(4) Uani 0.320(3) 1 d . U P A -2
H34C H 0.483961 -0.015471 0.695983 0.044 Uiso 0.320(3) 1 calc R . P A -2
H34D H 0.538832 -0.121317 0.727657 0.044 Uiso 0.320(3) 1 calc R . P A -2
O7B O 0.6705(5) -0.0767(4) 0.6567(3) 0.0261(15) Uani 0.320(3) 1 d . U P A -2
C35B C 0.6402(8) -0.0960(8) 0.5821(6) 0.025(2) Uani 0.320(3) 1 d . U P A -2
H35C H 0.564890 -0.048054 0.557913 0.030 Uiso 0.320(3) 1 calc R . P A -2
H35D H 0.624117 -0.152845 0.589870 0.030 Uiso 0.320(3) 1 calc R . P A -2
C36B C 0.7476(14) -0.1027(18) 0.5284(13) 0.030(4) Uani 0.320(3) 1 d . U P A -2
H36C H 0.727732 -0.114517 0.474833 0.036 Uiso 0.320(3) 1 calc R . P A -2
H36D H 0.761417 -0.045045 0.520656 0.036 Uiso 0.320(3) 1 calc R . P A -2
O8B O 0.8547(5) -0.1692(4) 0.5591(3) 0.0270(15) Uani 0.320(3) 1 d . U P A -2
C37B C 0.9645(8) -0.1496(6) 0.5414(5) 0.0267(19) Uani 0.320(3) 1 d . U P A -2
H37C H 0.957075 -0.117941 0.485573 0.032 Uiso 0.320(3) 1 calc R . P A -2
H37D H 1.035368 -0.206310 0.543461 0.032 Uiso 0.320(3) 1 calc R . P A -2
C38B C 0.990(2) -0.0961(18) 0.5955(12) 0.029(4) Uani 0.320(3) 1 d . U P A -2
H38C H 1.061187 -0.078536 0.575320 0.035 Uiso 0.320(3) 1 calc R . P A -2
H38D H 0.917581 -0.041012 0.596515 0.035 Uiso 0.320(3) 1 calc R . P A -2
O9B O 1.0186(5) -0.1424(4) 0.6753(3) 0.0213(14) Uani 0.320(3) 1 d . U P A -2
C39B C 1.0355(12) -0.0888(9) 0.7322(6) 0.023(2) Uani 0.320(3) 1 d . U P A -2
H39C H 0.959278 -0.036263 0.733599 0.028 Uiso 0.320(3) 1 calc R . P A -2
H39D H 1.104144 -0.067310 0.715015 0.028 Uiso 0.320(3) 1 calc R . P A -2
C40B C 1.064(2) -0.1406(17) 0.8132(13) 0.022(3) Uani 0.320(3) 1 d . U P A -2
H40C H 1.082950 -0.104525 0.850624 0.027 Uiso 0.320(3) 1 calc R . P A -2
H40D H 1.137830 -0.194726 0.811163 0.027 Uiso 0.320(3) 1 calc R . P A -2
O10 O 1.08148(18) -0.37620(11) 0.82222(10) 0.0330(5) Uani 1 1 d . . . . .
C41 C 1.0548(3) -0.43008(19) 0.88969(16) 0.0385(8) Uani 1 1 d . . . . .
H41A H 1.126109 -0.454005 0.928298 0.046 Uiso 1 1 calc R . . . .
H41B H 1.038174 -0.480814 0.871788 0.046 Uiso 1 1 calc R . . . .
C42 C 0.9426(3) -0.37269(19) 0.92938(16) 0.0408(8) Uani 1 1 d . . . . .
H42A H 0.925592 -0.408213 0.978483 0.049 Uiso 1 1 calc R . . . .
H42B H 0.960809 -0.322211 0.946469 0.049 Uiso 1 1 calc R . . . .
O11 O 0.83559(19) -0.33873(12) 0.87873(11) 0.0361(5) Uani 1 1 d . . . . .
C43 C 0.7708(3) -0.39829(19) 0.87459(18) 0.0425(8) Uani 1 1 d . . . . .
H43A H 0.745901 -0.417329 0.929204 0.051 Uiso 1 1 calc R . . . .
H43B H 0.824191 -0.451888 0.852040 0.051 Uiso 1 1 calc R . . . .
C44 C 0.6585(3) -0.3500(2) 0.8211(2) 0.0468(9) Uani 1 1 d . . . . .
H44A H 0.604908 -0.386646 0.823876 0.056 Uiso 1 1 calc R . . . .
H44B H 0.610878 -0.293307 0.841195 0.056 Uiso 1 1 calc R . . . .
O12 O 0.68957(17) -0.33132(12) 0.73908(12) 0.0390(5) Uani 1 1 d . . . . .
C45 C 0.7020(3) -0.4020(2) 0.69381(19) 0.0427(8) Uani 1 1 d . . . . .
H45A H 0.619188 -0.402080 0.679550 0.051 Uiso 1 1 calc R . . . .
H45B H 0.747888 -0.459962 0.726267 0.051 Uiso 1 1 calc R . . . .
C46 C 0.7701(3) -0.38895(19) 0.61932(18) 0.0396(8) Uani 1 1 d . . . . .
H46A H 0.771374 -0.433191 0.583647 0.048 Uiso 1 1 calc R . . . .
H46B H 0.728797 -0.328561 0.589610 0.048 Uiso 1 1 calc R . . . .
O13 O 0.89228(16) -0.39959(11) 0.64193(10) 0.0281(4) Uani 1 1 d . . . . .
C47 C 0.9676(3) -0.39186(18) 0.57509(15) 0.0357(7) Uani 1 1 d . . . . .
H47A H 0.934655 -0.331040 0.544682 0.043 Uiso 1 1 calc R . . . .
H47B H 0.968065 -0.434923 0.538331 0.043 Uiso 1 1 calc R . . . .
C48 C 1.0954(3) -0.41037(18) 0.60556(17) 0.0371(7) Uani 1 1 d . . . . .
H48A H 1.125989 -0.469173 0.639729 0.045 Uiso 1 1 calc R . . . .
H48B H 1.151813 -0.411130 0.559759 0.045 Uiso 1 1 calc R . . . .
O14 O 1.09193(17) -0.34191(11) 0.65153(10) 0.0314(5) Uani 1 1 d . . . . .
C49 C 1.1965(3) -0.36553(19) 0.70429(18) 0.0388(7) Uani 1 1 d . . . . .
H49A H 1.205165 -0.310627 0.718772 0.047 Uiso 1 1 calc R . . . .
H49B H 1.271975 -0.397017 0.675860 0.047 Uiso 1 1 calc R . . . .
C50 C 1.1860(3) -0.42416(18) 0.78013(17) 0.0354(7) Uani 1 1 d . . . . .
H50A H 1.176365 -0.479107 0.766514 0.042 Uiso 1 1 calc R . . . .
H50B H 1.261785 -0.441342 0.814295 0.042 Uiso 1 1 calc R . . . .
K1 K 0.87171(5) -0.24634(4) 0.73030(3) 0.02260(14) Uani 1 1 d . . . . .

loop_
_atom_site_aniso_label
_atom_site_aniso_U_11
_atom_site_aniso_U_22
_atom_site_aniso_U_33
_atom_site_aniso_U_23
_atom_site_aniso_U_13
_atom_site_aniso_U_12
Mn1 0.01712(19) 0.0163(2) 0.01413(19) 0.00128(15) -0.00122(14) -0.00488(17)
O1 0.0376(11) 0.0181(10) 0.0310(10) -0.0009(8) 0.0084(8) -0.0054(9)
O2 0.0179(9) 0.0184(10) 0.0213(9) -0.0028(7) 0.0012(7) -0.0055(8)
O3 0.0187(9) 0.0193(9) 0.0164(8) 0.0056(7) -0.0046(7) -0.0061(8)
O4 0.0253(9) 0.0192(10) 0.0164(9) -0.0011(7) 0.0007(7) -0.0032(8)
C1 0.0179(13) 0.0172(14) 0.0210(13) -0.0026(11) -0.0007(10) -0.0048(11)
C2 0.0252(14) 0.0183(14) 0.0208(13) 0.0015(11) -0.0025(11) -0.0089(12)
C3 0.0383(17) 0.0379(18) 0.0320(16) 0.0068(14) 0.0036(13) -0.0189(15)
C4 0.0531(19) 0.0306(17) 0.0380(17) -0.0037(14) 0.0018(14) -0.0237(16)
C5 0.0356(17) 0.0270(17) 0.0434(18) 0.0117(14) -0.0137(13) -0.0130(14)
C6 0.0258(14) 0.0251(16) 0.0296(15) -0.0093(12) 0.0058(11) -0.0094(13)
C7 0.0197(14) 0.0300(16) 0.0278(15) 0.0083(13) -0.0064(11) -0.0059(13)
C8 0.0383(18) 0.0320(18) 0.059(2) 0.0177(16) -0.0166(15) -0.0109(15)
C9 0.0222(15) 0.051(2) 0.054(2) 0.0136(17) -0.0091(14) -0.0053(15)
C10 0.0484(19) 0.061(2) 0.0241(16) 0.0092(15) -0.0146(13) -0.0265(18)
C11 0.0177(13) 0.0213(14) 0.0180(13) 0.0060(11) -0.0051(10) -0.0081(12)
C12 0.0200(13) 0.0238(15) 0.0237(14) 0.0046(12) -0.0040(11) -0.0043(12)
C13 0.0247(14) 0.0316(17) 0.0276(15) 0.0089(13) -0.0063(11) -0.0069(13)
C14 0.0299(15) 0.0198(15) 0.0414(17) 0.0051(13) -0.0110(13) -0.0041(13)
C15 0.0269(15) 0.0400(19) 0.0310(16) 0.0014(14) -0.0047(12) 0.0014(14)
C16 0.0241(14) 0.0258(16) 0.0233(14) 0.0006(12) -0.0041(11) -0.0077(13)
C17 0.0389(18) 0.0397(19) 0.0387(17) -0.0089(15) -0.0123(14) -0.0123(15)
C18 0.0311(16) 0.0386(18) 0.0223(14) 0.0057(13) 0.0007(12) -0.0075(14)
C19 0.0316(16) 0.0260(16) 0.0302(15) -0.0041(13) -0.0046(12) -0.0052(13)
C20 0.0241(14) 0.0295(16) 0.0317(15) 0.0113(13) -0.0054(11) -0.0131(13)
C21 0.0285(14) 0.0218(15) 0.0151(13) -0.0025(11) 0.0000(11) -0.0057(12)
C22 0.0405(17) 0.0220(16) 0.0290(15) -0.0103(13) 0.0030(13) -0.0067(14)
C23 0.054(2) 0.0357(19) 0.0350(17) -0.0175(15) 0.0056(15) -0.0094(16)
C24 0.066(2) 0.0190(16) 0.0445(19) -0.0060(14) -0.0033(16) -0.0080(16)
C25 0.056(2) 0.041(2) 0.0455(19) -0.0204(16) 0.0107(16) -0.0275(17)
C26 0.0276(15) 0.0232(15) 0.0241(14) -0.0026(12) 0.0033(11) -0.0056(13)
C27 0.0414(17) 0.0347(18) 0.0266(15) -0.0005(13) 0.0064(13) -0.0109(15)
C28 0.0347(17) 0.046(2) 0.0309(16) 0.0020(14) 0.0036(13) -0.0120(16)
C29 0.0456(18) 0.0368(18) 0.0308(16) -0.0037(14) 0.0067(13) -0.0245(16)
C30 0.0299(15) 0.0292(16) 0.0164(13) -0.0047(12) 0.0000(11) -0.0045(13)
O5A 0.0361(17) 0.0204(17) 0.0358(18) -0.0099(15) -0.0082(15) -0.0055(14)
C31A 0.032(4) 0.033(4) 0.036(5) -0.005(4) -0.008(3) -0.009(3)
C32A 0.059(3) 0.034(3) 0.061(3) -0.019(2) -0.032(2) -0.007(3)
O6A 0.064(2) 0.026(2) 0.042(2) -0.0062(16) -0.0201(17) -0.0110(18)
C33A 0.090(7) 0.021(4) 0.036(5) 0.003(4) -0.036(5) -0.011(6)
C34A 0.093(5) 0.030(3) 0.016(2) -0.001(2) -0.005(3) -0.018(4)
O7A 0.0517(19) 0.0232(16) 0.0158(14) -0.0024(12) 0.0008(12) -0.0081(14)
C35A 0.053(5) 0.011(3) 0.032(5) -0.004(4) 0.017(4) -0.007(3)
C36A 0.036(3) 0.023(3) 0.036(3) 0.005(3) 0.007(3) -0.010(2)
O8A 0.0334(16) 0.0174(17) 0.0313(19) 0.0019(13) -0.0001(13) -0.0073(13)
C37A 0.036(4) 0.025(5) 0.027(4) 0.006(3) -0.009(3) -0.015(3)
C38A 0.041(3) 0.021(3) 0.023(2) 0.003(2) -0.007(2) -0.013(3)
O9A 0.032(2) 0.0168(18) 0.0276(16) -0.0040(13) -0.0011(14) -0.0089(15)
C39A 0.031(4) 0.028(5) 0.023(4) -0.009(3) 0.008(3) -0.007(3)
C40A 0.033(3) 0.029(4) 0.031(3) -0.012(3) -0.001(2) -0.006(3)
O5B 0.039(4) 0.017(4) 0.020(3) -0.001(3) 0.006(3) -0.013(3)
C31B 0.051(6) 0.019(6) 0.014(4) -0.003(4) 0.005(4) -0.015(5)
C32B 0.050(9) 0.017(9) 0.015(7) -0.003(6) 0.010(6) -0.011(8)
O6B 0.033(3) 0.015(4) 0.026(4) -0.002(3) 0.004(3) 0.000(3)
C33B 0.042(7) 0.024(6) 0.028(6) -0.002(5) 0.011(4) -0.002(5)
C34B 0.044(8) 0.019(8) 0.028(7) -0.002(6) 0.007(5) 0.013(6)
O7B 0.035(3) 0.028(3) 0.018(3) -0.010(3) 0.003(2) -0.011(3)
C35B 0.019(4) 0.037(7) 0.020(5) -0.016(5) 0.002(4) -0.008(5)
C36B 0.021(5) 0.040(8) 0.018(5) -0.002(5) 0.004(5) 0.002(5)
O8B 0.032(3) 0.018(4) 0.024(3) 0.003(3) -0.004(2) -0.002(3)
C37B 0.031(4) 0.024(5) 0.017(4) 0.002(3) 0.003(3) -0.002(4)
C38B 0.027(7) 0.042(10) 0.014(5) 0.000(5) 0.002(5) -0.008(7)
O9B 0.025(3) 0.015(3) 0.021(3) -0.005(3) 0.003(2) -0.002(3)
C39B 0.024(5) 0.025(7) 0.022(5) -0.006(5) 0.002(5) -0.009(5)
C40B 0.023(6) 0.007(7) 0.033(7) -0.001(6) -0.002(5) -0.001(5)
O10 0.0496(12) 0.0198(10) 0.0259(10) 0.0052(8) -0.0069(9) -0.0103(10)
C41 0.066(2) 0.0234(16) 0.0236(15) 0.0077(13) -0.0131(14) -0.0151(16)
C42 0.077(2) 0.0273(17) 0.0168(15) 0.0023(13) -0.0033(15) -0.0178(17)
O11 0.0612(14) 0.0187(11) 0.0288(11) -0.0010(9) 0.0047(10) -0.0154(10)
C43 0.062(2) 0.0238(17) 0.0425(19) -0.0091(15) 0.0266(16) -0.0166(17)
C44 0.049(2) 0.0286(19) 0.066(2) -0.0188(17) 0.0262(18) -0.0141(17)
O12 0.0378(12) 0.0261(12) 0.0542(14) -0.0175(10) 0.0053(10) -0.0083(10)
C45 0.0346(17) 0.0297(18) 0.067(2) -0.0200(17) -0.0071(16) -0.0098(15)
C46 0.0415(18) 0.0266(17) 0.0461(19) -0.0156(15) -0.0175(15) -0.0006(15)
O13 0.0367(11) 0.0239(11) 0.0202(9) -0.0030(8) -0.0046(8) -0.0057(9)
C47 0.068(2) 0.0188(16) 0.0172(14) -0.0027(12) 0.0021(14) -0.0108(16)
C48 0.053(2) 0.0219(16) 0.0333(17) -0.0049(13) 0.0169(14) -0.0095(15)
O14 0.0426(12) 0.0193(10) 0.0305(11) 0.0010(8) 0.0062(9) -0.0105(9)
C49 0.0393(18) 0.0241(17) 0.0497(19) 0.0010(15) 0.0029(15) -0.0093(15)
C50 0.0397(18) 0.0211(16) 0.0411(18) -0.0007(14) -0.0080(14) -0.0061(14)
K1 0.0341(3) 0.0147(3) 0.0171(3) -0.0007(2) -0.0017(2) -0.0065(3)

_geom_special_details            
;
 All esds (except the esd in the dihedral angle between two l.s. planes)
 are estimated using the full covariance matrix.  The cell esds are taken
 into account individually in the estimation of esds in distances, angles
 and torsion angles; correlations between esds in cell parameters are only
 used when they are defined by crystal symmetry.  An approximate (isotropic)
 treatment of cell esds is used for estimating esds involving l.s. planes.
;
loop_
_geom_bond_atom_site_label_1
_geom_bond_atom_site_label_2
_geom_bond_distance
_geom_bond_site_symmetry_2
_geom_bond_publ_flag
Mn1 O1 1.6282(17) . ?
Mn1 O2 1.8759(15) . ?
Mn1 O3 1.8432(15) . ?
Mn1 O4 1.8282(16) . ?
O2 C1 1.415(3) . ?
O3 C11 1.406(3) . ?
O4 C21 1.424(3) . ?
C1 C2 1.591(3) . ?
C1 C6 1.539(3) . ?
C1 C7 1.594(3) . ?
C2 C3 1.534(3) . ?
C2 C4 1.525(4) . ?
C2 C5 1.536(3) . ?
C7 C8 1.534(4) . ?
C7 C9 1.540(3) . ?
C7 C10 1.533(4) . ?
C11 C12 1.595(3) . ?
C11 C16 1.588(3) . ?
C11 C20 1.539(3) . ?
C12 C13 1.539(3) . ?
C12 C14 1.530(3) . ?
C12 C15 1.545(4) . ?
C16 C17 1.538(3) . ?
C16 C18 1.530(3) . ?
C16 C19 1.539(3) . ?
C21 C22 1.591(4) . ?
C21 C26 1.588(3) . ?
C21 C30 1.535(3) . ?
C22 C23 1.533(4) . ?
C22 C24 1.534(4) . ?
C22 C25 1.544(4) . ?
C26 C27 1.546(3) . ?
C26 C28 1.539(4) . ?
C26 C29 1.524(4) . ?
O5A C31A 1.431(11) . ?
O5A C40A 1.426(6) . ?
O5A K1 2.836(3) . ?
C31A C32A 1.530(12) . ?
C32A O6A 1.415(6) . ?
O6A C33A 1.444(10) . ?
O6A K1 2.933(3) . ?
C33A C34A 1.474(9) . ?
C34A O7A 1.416(5) . ?
O7A C35A 1.429(12) . ?
O7A K1 2.929(3) . ?
C35A C36A 1.480(10) . ?
C36A O8A 1.428(6) . ?
O8A C37A 1.418(11) . ?
O8A K1 2.818(3) . ?
C37A C38A 1.495(13) . ?
C38A O9A 1.422(6) . ?
O9A C39A 1.441(12) . ?
O9A K1 2.856(3) . ?
C39A C40A 1.515(14) . ?
O5B C31B 1.409(12) . ?
O5B C40B 1.49(2) . ?
O5B K1 2.810(6) . ?
C31B C32B 1.46(3) . ?
C32B O6B 1.43(3) . ?
O6B C33B 1.424(13) . ?
O6B K1 2.823(6) . ?
C33B C34B 1.54(3) . ?
C34B O7B 1.58(2) . ?
O7B C35B 1.409(10) . ?
O7B K1 3.033(5) . ?
C35B C36B 1.493(16) . ?
C36B O8B 1.38(2) . ?
O8B C37B 1.422(10) . ?
O8B K1 2.942(6) . ?
C37B C38B 1.44(2) . ?
C38B O9B 1.42(2) . ?
O9B C39B 1.432(13) . ?
O9B K1 2.829(6) . ?
C39B C40B 1.47(2) . ?
O10 C41 1.421(3) . ?
O10 C50 1.416(3) . ?
O10 K1 2.8947(18) . ?
C41 C42 1.505(4) . ?
C42 O11 1.412(3) . ?
O11 C43 1.419(3) . ?
O11 K1 2.8124(18) . ?
C43 C44 1.499(4) . ?
C44 O12 1.427(3) . ?
O12 C45 1.423(3) . ?
O12 K1 2.872(2) . ?
C45 C46 1.485(4) . ?
C46 O13 1.413(3) . ?
O13 C47 1.416(3) . ?
O13 K1 2.9966(18) . ?
C47 C48 1.487(4) . ?
C48 O14 1.423(3) . ?
O14 C49 1.421(3) . ?
O14 K1 2.8684(19) . ?
C49 C50 1.502(4) . ?

loop_
_geom_angle_atom_site_label_1
_geom_angle_atom_site_label_2
_geom_angle_atom_site_label_3
_geom_angle
_geom_angle_site_symmetry_1
_geom_angle_site_symmetry_3
_geom_angle_publ_flag
O1 Mn1 O2 107.08(8) . . ?
O1 Mn1 O3 110.58(8) . . ?
O1 Mn1 O4 116.04(8) . . ?
O3 Mn1 O2 110.78(7) . . ?
O4 Mn1 O2 108.73(7) . . ?
O4 Mn1 O3 103.62(7) . . ?
C1 O2 Mn1 135.88(14) . . ?
C11 O3 Mn1 136.49(14) . . ?
C21 O4 Mn1 131.94(14) . . ?
O2 C1 C2 106.93(18) . . ?
O2 C1 C6 109.48(19) . . ?
O2 C1 C7 106.53(18) . . ?
C2 C1 C7 117.06(19) . . ?
C6 C1 C2 108.12(19) . . ?
C6 C1 C7 108.6(2) . . ?
C3 C2 C1 114.0(2) . . ?
C3 C2 C5 105.8(2) . . ?
C4 C2 C1 114.4(2) . . ?
C4 C2 C3 107.7(2) . . ?
C4 C2 C5 105.6(2) . . ?
C5 C2 C1 108.67(19) . . ?
C8 C7 C1 108.1(2) . . ?
C8 C7 C9 107.4(2) . . ?
C9 C7 C1 114.7(2) . . ?
C10 C7 C1 112.8(2) . . ?
C10 C7 C8 105.8(2) . . ?
C10 C7 C9 107.5(2) . . ?
O3 C11 C12 105.54(19) . . ?
O3 C11 C16 106.97(18) . . ?
O3 C11 C20 110.05(18) . . ?
C16 C11 C12 117.22(19) . . ?
C20 C11 C12 108.91(19) . . ?
C20 C11 C16 108.0(2) . . ?
C13 C12 C11 114.6(2) . . ?
C13 C12 C15 106.6(2) . . ?
C14 C12 C11 112.28(19) . . ?
C14 C12 C13 108.8(2) . . ?
C14 C12 C15 105.8(2) . . ?
C15 C12 C11 108.31(19) . . ?
C17 C16 C11 114.5(2) . . ?
C17 C16 C19 105.8(2) . . ?
C18 C16 C11 113.1(2) . . ?
C18 C16 C17 108.6(2) . . ?
C18 C16 C19 105.6(2) . . ?
C19 C16 C11 108.68(19) . . ?
O4 C21 C22 105.28(19) . . ?
O4 C21 C26 106.73(19) . . ?
O4 C21 C30 109.63(19) . . ?
C26 C21 C22 117.7(2) . . ?
C30 C21 C22 108.9(2) . . ?
C30 C21 C26 108.4(2) . . ?
C23 C22 C21 114.9(2) . . ?
C23 C22 C24 108.7(2) . . ?
C23 C22 C25 106.2(2) . . ?
C24 C22 C21 112.8(2) . . ?
C24 C22 C25 104.6(2) . . ?
C25 C22 C21 109.0(2) . . ?
C27 C26 C21 113.3(2) . . ?
C28 C26 C21 113.3(2) . . ?
C28 C26 C27 108.4(2) . . ?
C29 C26 C21 109.0(2) . . ?
C29 C26 C27 106.6(2) . . ?
C29 C26 C28 105.8(2) . . ?
C31A O5A K1 116.5(4) . . ?
C40A O5A C31A 109.4(6) . . ?
C40A O5A K1 115.8(3) . . ?
O5A C31A C32A 106.3(9) . . ?
O6A C32A C31A 111.1(5) . . ?
C32A O6A C33A 114.0(5) . . ?
C32A O6A K1 107.4(3) . . ?
C33A O6A K1 119.4(4) . . ?
O6A C33A C34A 108.6(6) . . ?
O7A C34A C33A 107.7(6) . . ?
C34A O7A C35A 113.4(5) . . ?
C34A O7A K1 106.8(3) . . ?
C35A O7A K1 108.6(4) . . ?
O7A C35A C36A 109.0(8) . . ?
O8A C36A C35A 108.3(6) . . ?
C36A O8A K1 117.9(3) . . ?
C37A O8A C36A 113.5(6) . . ?
C37A O8A K1 110.1(4) . . ?
O8A C37A C38A 114.4(8) . . ?
O9A C38A C37A 105.8(7) . . ?
C38A O9A C39A 114.0(8) . . ?
C38A O9A K1 118.0(3) . . ?
C39A O9A K1 111.2(6) . . ?
O9A C39A C40A 111.3(10) . . ?
O5A C40A C39A 107.8(8) . . ?
C31B O5B C40B 112.3(13) . . ?
C31B O5B K1 118.4(7) . . ?
C40B O5B K1 111.7(10) . . ?
O5B C31B C32B 106.4(17) . . ?
O6B C32B C31B 117(2) . . ?
C32B O6B K1 108.4(12) . . ?
C33B O6B C32B 111.7(16) . . ?
C33B O6B K1 120.7(6) . . ?
O6B C33B C34B 104.8(14) . . ?
C33B C34B O7B 99.0(16) . . ?
C34B O7B K1 104.3(10) . . ?
C35B O7B C34B 110.3(11) . . ?
C35B O7B K1 104.5(6) . . ?
O7B C35B C36B 107.4(12) . . ?
O8B C36B C35B 112.5(15) . . ?
C36B O8B C37B 114.3(11) . . ?
C36B O8B K1 119.9(8) . . ?
C37B O8B K1 107.4(4) . . ?
O8B C37B C38B 113.9(12) . . ?
O9B C38B C37B 111.9(18) . . ?
C38B O9B C39B 113.5(12) . . ?
C38B O9B K1 115.4(10) . . ?
C39B O9B K1 114.5(6) . . ?
O9B C39B C40B 110.6(15) . . ?
C39B C40B O5B 110.8(17) . . ?
C41 O10 K1 116.77(16) . . ?
C50 O10 C41 112.4(2) . . ?
C50 O10 K1 118.70(14) . . ?
O10 C41 C42 107.8(2) . . ?
O11 C42 C41 113.4(2) . . ?
C42 O11 C43 115.1(2) . . ?
C42 O11 K1 113.04(16) . . ?
C43 O11 K1 115.79(16) . . ?
O11 C43 C44 107.5(2) . . ?
O12 C44 C43 112.3(2) . . ?
C44 O12 K1 110.14(16) . . ?
C45 O12 C44 113.0(2) . . ?
C45 O12 K1 120.79(16) . . ?
O12 C45 C46 108.5(2) . . ?
O13 C46 C45 108.2(2) . . ?
C46 O13 C47 113.2(2) . . ?
C46 O13 K1 106.13(14) . . ?
C47 O13 K1 105.48(14) . . ?
O13 C47 C48 108.5(2) . . ?
O14 C48 C47 107.9(2) . . ?
C48 O14 K1 121.69(16) . . ?
C49 O14 C48 113.2(2) . . ?
C49 O14 K1 110.03(16) . . ?
O14 C49 C50 112.3(2) . . ?
O10 C50 C49 108.3(2) . . ?
O5A K1 O6A 60.49(9) . . ?
O5A K1 O7A 79.47(8) . . ?
O5A K1 O9A 60.85(8) . . ?
O5A K1 O10 136.35(7) . . ?
O5A K1 O12 75.04(7) . . ?
O5A K1 O14 162.37(7) . . ?
O7A K1 O6A 55.75(9) . . ?
O8A K1 O5A 100.60(8) . . ?
O8A K1 O6A 114.37(9) . . ?
O8A K1 O7A 59.23(8) . . ?
O8A K1 O9A 60.21(8) . . ?
O8A K1 O10 73.59(7) . . ?
O8A K1 O12 171.02(7) . . ?
O8A K1 O14 73.78(7) . . ?
O9A K1 O6A 118.02(9) . . ?
O9A K1 O7A 95.61(8) . . ?
O9A K1 O10 80.36(7) . . ?
O9A K1 O12 111.01(7) . . ?
O9A K1 O14 125.60(7) . . ?
O5B K1 O6B 60.83(18) . . ?
O5B K1 O9B 61.80(16) . . ?
O5B K1 O10 69.45(13) . . ?
O5B K1 O11 76.95(12) . . ?
O5B K1 O12 132.08(13) . . ?
O5B K1 O14 103.86(14) . . ?
O6B K1 O9B 101.50(16) . . ?
O6B K1 O10 113.51(13) . . ?
O6B K1 O12 81.85(13) . . ?
O6B K1 O14 164.44(13) . . ?
O9B K1 O10 90.22(11) . . ?
O9B K1 O12 162.88(12) . . ?
O9B K1 O14 66.35(11) . . ?
O10 K1 O6A 161.63(8) . . ?
O10 K1 O7A 126.48(7) . . ?
O11 K1 O5A 84.30(7) . . ?
O11 K1 O6A 125.97(8) . . ?
O11 K1 O7A 158.77(6) . . ?
O11 K1 O8A 111.25(7) . . ?
O11 K1 O9A 64.31(7) . . ?
O11 K1 O6B 67.94(12) . . ?
O11 K1 O9B 136.02(12) . . ?
O11 K1 O10 59.86(6) . . ?
O11 K1 O12 60.88(6) . . ?
O11 K1 O14 113.33(5) . . ?
O12 K1 O6A 70.64(8) . . ?
O12 K1 O7A 126.39(7) . . ?
O12 K1 O10 103.95(5) . . ?
O14 K1 O6A 105.97(8) . . ?
O14 K1 O7A 83.40(6) . . ?
O14 K1 O10 59.03(5) . . ?
O14 K1 O12 112.69(5) . . ?

_shelx_res_file                  
;
TITL rhal1339 in P-1
    cmpd_3_mn(o)(ditox)3k(15c5)2.res
    created by SHELXL-2017/1 at 10:44:17 on 12-Mar-2018
CELL 0.71073 11.5253 16.1662 16.7311 81.943 88.463 69.635
ZERR 2 0.0008 0.0011 0.0012 0.001 0.001 0.001
LATT 1
SFAC C H O K Mn
UNIT 100 206 28 2 2
RIGU O5A C31A C32A O6A C33A C34A O7A C35A C36A O8A C37A C38A O9A C39A C40A =
 O5B C31B C32B O6B C33B C34B O7B C35B C36B O8B C37B C38B O9B C39B C40B

L.S. 20
PLAN  10
SIZE 0.21 0.327 0.345
TEMP -173.17
BOND
LIST 6
more -1
fmap 2
acta
SHEL 999 0.8
REM <olex2.extras>
REM <HklSrc "%./cmpd_3_Mn(O)(ditox)3K(15C5)2.hkl">
REM </olex2.extras>

WGHT    0.042600    0.079800
FVAR       0.46175   0.68019
MN1   5    0.782053    0.204315    0.774333    11.00000    0.01712    0.01630 =
         0.01413    0.00128   -0.00122   -0.00488
O1    3    0.824481    0.096643    0.778148    11.00000    0.03763    0.01806 =
         0.03104   -0.00089    0.00840   -0.00537
O2    3    0.925608    0.230736    0.788661    11.00000    0.01791    0.01845 =
         0.02133   -0.00282    0.00121   -0.00545
O3    3    0.704670    0.260978    0.676613    11.00000    0.01871    0.01930 =
         0.01640    0.00564   -0.00456   -0.00612
O4    3    0.669020    0.253810    0.848474    11.00000    0.02534    0.01922 =
         0.01641   -0.00107    0.00068   -0.00320
C1    1    1.040711    0.214403    0.750196    11.00000    0.01791    0.01720 =
         0.02096   -0.00260   -0.00073   -0.00478
C2    1    1.044070    0.308351    0.708953    11.00000    0.02518    0.01834 =
         0.02083    0.00150   -0.00246   -0.00889
C3    1    1.145797    0.301995    0.646654    11.00000    0.03826    0.03790 =
         0.03203    0.00681    0.00362   -0.01891
AFIX 137
H     2    1.226884    0.268911    0.672888    11.00000   -1.50000
HA    2    1.142503    0.362077    0.624006    11.00000   -1.50000
HB    2    1.133007    0.270935    0.603261    11.00000   -1.50000
AFIX   0
C4    1    1.055734    0.368771    0.768245    11.00000    0.05310    0.03056 =
         0.03797   -0.00366    0.00181   -0.02370
AFIX 137
HC    2    0.997294    0.369167    0.811954    11.00000   -1.50000
HD    2    1.037081    0.429458    0.740029    11.00000   -1.50000
HE    2    1.140323    0.346509    0.790847    11.00000   -1.50000
AFIX   0
C5    1    0.921235    0.359558    0.662443    11.00000    0.03562    0.02705 =
         0.04344    0.01169   -0.01366   -0.01299
AFIX 137
HF    2    0.907931    0.323624    0.623442    11.00000   -1.50000
HG    2    0.924281    0.415915    0.633762    11.00000   -1.50000
HH    2    0.853098    0.371815    0.700443    11.00000   -1.50000
AFIX   0
C6    1    1.048136    0.156576    0.683228    11.00000    0.02585    0.02509 =
         0.02955   -0.00926    0.00578   -0.00936
AFIX 137
HI    2    1.021086    0.106688    0.704178    11.00000   -1.50000
HJ    2    1.133723    0.133481    0.665408    11.00000   -1.50000
HK    2    0.994326    0.192744    0.637462    11.00000   -1.50000
AFIX   0
C7    1    1.144814    0.159373    0.817255    11.00000    0.01971    0.03004 =
         0.02778    0.00834   -0.00638   -0.00587
C8    1    1.134636    0.066929    0.840352    11.00000    0.03829    0.03200 =
         0.05862    0.01765   -0.01664   -0.01086
AFIX 137
HL    2    1.047910    0.073360    0.850145    11.00000   -1.50000
HM    2    1.184573    0.036886    0.889430    11.00000   -1.50000
HN    2    1.164924    0.031497    0.796232    11.00000   -1.50000
AFIX   0
C9    1    1.278374    0.145358    0.790374    11.00000    0.02220    0.05149 =
         0.05360    0.01361   -0.00909   -0.00528
AFIX 137
HO    2    1.292172    0.119944    0.739615    11.00000   -1.50000
HP    2    1.336631    0.104493    0.832035    11.00000   -1.50000
HQ    2    1.291309    0.202720    0.782367    11.00000   -1.50000
AFIX   0
C10   1    1.126902    0.201051    0.895564    11.00000    0.04845    0.06053 =
         0.02409    0.00916   -0.01462   -0.02648
AFIX 137
HR    2    1.149926    0.254504    0.887238    11.00000   -1.50000
HS    2    1.179373    0.157991    0.938683    11.00000   -1.50000
HT    2    1.039953    0.217308    0.910839    11.00000   -1.50000
AFIX   0
C11   1    0.601935    0.262589    0.632121    11.00000    0.01774    0.02135 =
         0.01804    0.00602   -0.00506   -0.00814
C12   1    0.507676    0.362768    0.624628    11.00000    0.01998    0.02377 =
         0.02375    0.00460   -0.00397   -0.00427
C13   1    0.403748    0.386520    0.560455    11.00000    0.02467    0.03164 =
         0.02760    0.00886   -0.00629   -0.00685
AFIX 137
HU    2    0.438834    0.388207    0.506499    11.00000   -1.50000
HV    2    0.342253    0.445027    0.566053    11.00000   -1.50000
HW    2    0.363976    0.341453    0.567947    11.00000   -1.50000
AFIX   0
C14   1    0.573597    0.430691    0.609015    11.00000    0.02993    0.01976 =
         0.04140    0.00508   -0.01099   -0.00406
AFIX 137
HX    2    0.636616    0.418436    0.651512    11.00000   -1.50000
HY    2    0.513179    0.490882    0.609080    11.00000   -1.50000
HZ    2    0.613220    0.426262    0.556454    11.00000   -1.50000
AFIX   0
C15   1    0.443724    0.377296    0.706448    11.00000    0.02691    0.04004 =
         0.03105    0.00143   -0.00467    0.00143
AFIX 137
H0AA  2    0.383867    0.346309    0.713511    11.00000   -1.50000
H1AA  2    0.400646    0.441172    0.707394    11.00000   -1.50000
H2AA  2    0.506103    0.353621    0.750329    11.00000   -1.50000
AFIX   0
C16   1    0.652939    0.224666    0.550616    11.00000    0.02411    0.02584 =
         0.02334    0.00064   -0.00412   -0.00768
C17   1    0.560415    0.199068    0.503742    11.00000    0.03895    0.03974 =
         0.03866   -0.00891   -0.01232   -0.01229
AFIX 137
H3AA  2    0.537179    0.152991    0.537633    11.00000   -1.50000
H4AA  2    0.598788    0.176180    0.454600    11.00000   -1.50000
H5AA  2    0.486335    0.251726    0.489131    11.00000   -1.50000
AFIX   0
C18   1    0.700576    0.287515    0.493277    11.00000    0.03115    0.03860 =
         0.02234    0.00566    0.00065   -0.00748
AFIX 137
H6AA  2    0.630608    0.340295    0.471545    11.00000   -1.50000
H7AA  2    0.743749    0.256749    0.448799    11.00000   -1.50000
H8AA  2    0.757885    0.305758    0.522760    11.00000   -1.50000
AFIX   0
C19   1    0.765283    0.138468    0.571050    11.00000    0.03161    0.02596 =
         0.03021   -0.00409   -0.00456   -0.00522
AFIX 137
H9AA  2    0.831590    0.152113    0.595564    11.00000   -1.50000
H0BA  2    0.794807    0.112591    0.521523    11.00000   -1.50000
H1BA  2    0.740972    0.095823    0.609072    11.00000   -1.50000
AFIX   0
C20   1    0.540108    0.200588    0.678648    11.00000    0.02408    0.02947 =
         0.03174    0.01131   -0.00544   -0.01311
AFIX 137
H2BA  2    0.594042    0.138428    0.678899    11.00000   -1.50000
H3BA  2    0.460580    0.210288    0.652362    11.00000   -1.50000
H4BA  2    0.526321    0.213553    0.734320    11.00000   -1.50000
AFIX   0
C21   1    0.675106    0.243867    0.934376    11.00000    0.02849    0.02178 =
         0.01507   -0.00252   -0.00005   -0.00568
C22   1    0.668877    0.338245    0.955548    11.00000    0.04052    0.02203 =
         0.02900   -0.01027    0.00302   -0.00666
C23   1    0.642366    0.351524    1.044052    11.00000    0.05377    0.03566 =
         0.03497   -0.01749    0.00560   -0.00940
AFIX 137
H5BA  2    0.558070    0.353052    1.056279    11.00000   -1.50000
H6BA  2    0.650416    0.407857    1.053239    11.00000   -1.50000
H7BA  2    0.701670    0.302148    1.079200    11.00000   -1.50000
AFIX   0
C24   1    0.575813    0.416426    0.901532    11.00000    0.06568    0.01902 =
         0.04446   -0.00595   -0.00328   -0.00795
AFIX 137
H8BA  2    0.598994    0.413315    0.844954    11.00000   -1.50000
H9BA  2    0.576252    0.472734    0.916646    11.00000   -1.50000
H0CA  2    0.492735    0.413178    0.908485    11.00000   -1.50000
AFIX   0
C25   1    0.795193    0.349498    0.938120    11.00000    0.05644    0.04137 =
         0.04547   -0.02038    0.01073   -0.02753
AFIX 137
H1CA  2    0.857137    0.309092    0.978001    11.00000   -1.50000
H2CA  2    0.787809    0.411164    0.941445    11.00000   -1.50000
H3CA  2    0.820804    0.335379    0.883854    11.00000   -1.50000
AFIX   0
C26   1    0.567909    0.208070    0.966178    11.00000    0.02759    0.02320 =
         0.02410   -0.00255    0.00332   -0.00560
C27   1    0.580865    0.171927    1.057305    11.00000    0.04141    0.03474 =
         0.02663   -0.00051    0.00638   -0.01089
AFIX 137
H4CA  2    0.658460    0.121233    1.067865    11.00000   -1.50000
H5CA  2    0.510965    0.152614    1.073621    11.00000   -1.50000
H6CA  2    0.581383    0.219022    1.088193    11.00000   -1.50000
AFIX   0
C28   1    0.437415    0.277911    0.949267    11.00000    0.03467    0.04629 =
         0.03087    0.00202    0.00362   -0.01201
AFIX 137
H7CA  2    0.425335    0.325751    0.982149    11.00000   -1.50000
H8CA  2    0.375438    0.249646    0.962930    11.00000   -1.50000
H9CA  2    0.428370    0.302811    0.891953    11.00000   -1.50000
AFIX   0
C29   1    0.572106    0.130837    0.922004    11.00000    0.04565    0.03676 =
         0.03080   -0.00366    0.00665   -0.02452
AFIX 137
H0DA  2    0.553765    0.152492    0.864418    11.00000   -1.50000
H1DA  2    0.510481    0.105335    0.944335    11.00000   -1.50000
H2DA  2    0.654770    0.085017    0.928851    11.00000   -1.50000
AFIX   0
C30   1    0.799687    0.173772    0.965291    11.00000    0.02994    0.02915 =
         0.01638   -0.00468    0.00004   -0.00452
AFIX 137
H3DA  2    0.799802    0.114290    0.959356    11.00000   -1.50000
H4DA  2    0.812055    0.176865    1.022368    11.00000   -1.50000
H5DA  2    0.866738    0.185412    0.933887    11.00000   -1.50000
AFIX   0

PART -1
O5A   3    0.647670   -0.113274    0.765237    21.00000    0.03607    0.02039 =
         0.03577   -0.00988   -0.00819   -0.00547
C31A  1    0.572546   -0.059452    0.697368    21.00000    0.03245    0.03300 =
         0.03593   -0.00459   -0.00799   -0.00906
AFIX  23
H31A  2    0.608973   -0.015642    0.671165    21.00000   -1.20000
H31B  2    0.488034   -0.026806    0.714591    21.00000   -1.20000
AFIX   0
C32A  1    0.568664   -0.123461    0.639062    21.00000    0.05947    0.03363 =
         0.06143   -0.01939   -0.03164   -0.00724
AFIX  23
H32A  2    0.547601   -0.173492    0.668964    21.00000   -1.20000
H32B  2    0.503314   -0.091807    0.597162    21.00000   -1.20000
AFIX   0
O6A   3    0.683924   -0.157358    0.601664    21.00000    0.06352    0.02589 =
         0.04197   -0.00622   -0.02014   -0.01095
C33A  1    0.706634   -0.095262    0.537841    21.00000    0.09020    0.02108 =
         0.03623    0.00266   -0.03575   -0.01100
AFIX  23
H33A  2    0.660841   -0.033371    0.547618    21.00000   -1.20000
H33B  2    0.677743   -0.103537    0.485337    21.00000   -1.20000
AFIX   0
C34A  1    0.840582   -0.111390    0.536059    21.00000    0.09346    0.02955 =
         0.01605   -0.00137   -0.00460   -0.01797
AFIX  23
H34A  2    0.886744   -0.173467    0.526974    21.00000   -1.20000
H34B  2    0.858796   -0.070552    0.491765    21.00000   -1.20000
AFIX   0
O7A   3    0.876322   -0.096214    0.611432    21.00000    0.05168    0.02321 =
         0.01584   -0.00240    0.00081   -0.00813
C35A  1    0.997663   -0.091211    0.612153    21.00000    0.05336    0.01053 =
         0.03180   -0.00440    0.01663   -0.00701
AFIX  23
H35A  2    1.000945   -0.040400    0.572704    21.00000   -1.20000
H35B  2    1.058854   -0.146550    0.596733    21.00000   -1.20000
AFIX   0
C36A  1    1.027715   -0.079313    0.694261    21.00000    0.03552    0.02276 =
         0.03560    0.00485    0.00716   -0.01029
AFIX  23
H36A  2    1.105270   -0.065902    0.693832    21.00000   -1.20000
H36B  2    0.960363   -0.029014    0.712923    21.00000   -1.20000
AFIX   0
O8A   3    1.041993   -0.159810    0.747196    21.00000    0.03341    0.01736 =
         0.03127    0.00193   -0.00010   -0.00734
C37A  1    1.056202   -0.152934    0.829677    21.00000    0.03598    0.02490 =
         0.02743    0.00580   -0.00880   -0.01530
AFIX  23
H37A  2    1.115090   -0.121384    0.834034    21.00000   -1.20000
H37B  2    1.093140   -0.213699    0.859657    21.00000   -1.20000
AFIX   0
C38A  1    0.938566   -0.105256    0.869094    21.00000    0.04109    0.02131 =
         0.02259    0.00342   -0.00750   -0.01298
AFIX  23
H38A  2    0.955331   -0.098772    0.925174    21.00000   -1.20000
H38B  2    0.897012   -0.045259    0.838710    21.00000   -1.20000
AFIX   0
O9A   3    0.863545   -0.158805    0.868361    21.00000    0.03229    0.01679 =
         0.02756   -0.00401   -0.00113   -0.00888
C39A  1    0.737983   -0.116887    0.892228    21.00000    0.03064    0.02813 =
         0.02348   -0.00887    0.00836   -0.00718
AFIX  23
H39A  2    0.737346   -0.080849    0.935556    21.00000   -1.20000
H39B  2    0.703347   -0.163318    0.914065    21.00000   -1.20000
AFIX   0
C40A  1    0.657767   -0.057550    0.821623    21.00000    0.03273    0.02895 =
         0.03112   -0.01239   -0.00106   -0.00587
AFIX  23
H40A  2    0.574739   -0.023823    0.840373    21.00000   -1.20000
H40B  2    0.695763   -0.014455    0.795942    21.00000   -1.20000
AFIX   0
PART 0
PART -2
O5B   3    0.957393   -0.166962    0.843842   -21.00000    0.03935    0.01724 =
         0.01967   -0.00136    0.00644   -0.01306
C31B  1    0.869814   -0.100131    0.881722   -21.00000    0.05133    0.01866 =
         0.01375   -0.00285    0.00508   -0.01467
AFIX  23
H31C  2    0.846818   -0.041936    0.846624   -21.00000   -1.20000
H31D  2    0.904044   -0.094555    0.933529   -21.00000   -1.20000
AFIX   0
C32B  1    0.762403   -0.127465    0.895593   -21.00000    0.05036    0.01707 =
         0.01490   -0.00289    0.00964   -0.01089
AFIX  23
H32C  2    0.789423   -0.186544    0.929399   -21.00000   -1.20000
H32D  2    0.702634   -0.084884    0.927181   -21.00000   -1.20000
AFIX   0
O6B   3    0.698946   -0.133188    0.825683   -21.00000    0.03297    0.01499 =
         0.02634   -0.00234    0.00366    0.00030
C33B  1    0.617281   -0.048005    0.790564   -21.00000    0.04246    0.02400 =
         0.02845   -0.00182    0.01121   -0.00193
AFIX  23
H33C  2    0.663342   -0.007059    0.774349   -21.00000   -1.20000
H33D  2    0.552923   -0.021369    0.829054   -21.00000   -1.20000
AFIX   0
C34B  1    0.558992   -0.066132    0.716444   -21.00000    0.04365    0.01945 =
         0.02818   -0.00208    0.00677    0.01288
AFIX  23
H34C  2    0.483961   -0.015471    0.695983   -21.00000   -1.20000
H34D  2    0.538832   -0.121317    0.727657   -21.00000   -1.20000
AFIX   0
O7B   3    0.670477   -0.076658    0.656728   -21.00000    0.03460    0.02757 =
         0.01818   -0.01007    0.00253   -0.01090
C35B  1    0.640160   -0.095968    0.582148   -21.00000    0.01941    0.03671 =
         0.02041   -0.01555    0.00246   -0.00762
AFIX  23
H35C  2    0.564890   -0.048054    0.557913   -21.00000   -1.20000
H35D  2    0.624117   -0.152845    0.589870   -21.00000   -1.20000
AFIX   0
C36B  1    0.747595   -0.102726    0.528363   -21.00000    0.02060    0.03981 =
         0.01782   -0.00153    0.00397    0.00249
AFIX  23
H36C  2    0.727732   -0.114517    0.474833   -21.00000   -1.20000
H36D  2    0.761417   -0.045045    0.520656   -21.00000   -1.20000
AFIX   0
O8B   3    0.854708   -0.169208    0.559102   -21.00000    0.03220    0.01795 =
         0.02434    0.00250   -0.00409   -0.00218
C37B  1    0.964502   -0.149602    0.541351   -21.00000    0.03083    0.02430 =
         0.01701    0.00180    0.00334   -0.00160
AFIX  23
H37C  2    0.957075   -0.117941    0.485573   -21.00000   -1.20000
H37D  2    1.035368   -0.206310    0.543461   -21.00000   -1.20000
AFIX   0
C38B  1    0.990379   -0.096073    0.595535   -21.00000    0.02674    0.04206 =
         0.01388   -0.00006    0.00170   -0.00838
AFIX  23
H38C  2    1.061187   -0.078536    0.575320   -21.00000   -1.20000
H38D  2    0.917581   -0.041012    0.596515   -21.00000   -1.20000
AFIX   0
O9B   3    1.018629   -0.142358    0.675255   -21.00000    0.02479    0.01463 =
         0.02122   -0.00478    0.00285   -0.00199
C39B  1    1.035534   -0.088839    0.732161   -21.00000    0.02418    0.02498 =
         0.02197   -0.00598    0.00179   -0.00919
AFIX  23
H39C  2    0.959278   -0.036263    0.733599   -21.00000   -1.20000
H39D  2    1.104144   -0.067310    0.715015   -21.00000   -1.20000
AFIX   0
C40B  1    1.063898   -0.140634    0.813198   -21.00000    0.02288    0.00652 =
         0.03318   -0.00102   -0.00229   -0.00078
AFIX  23
H40C  2    1.082950   -0.104525    0.850624   -21.00000   -1.20000
H40D  2    1.137830   -0.194726    0.811163   -21.00000   -1.20000
AFIX   0
PART 0
O10   3    1.081481   -0.376195    0.822223    11.00000    0.04960    0.01984 =
         0.02592    0.00518   -0.00688   -0.01030
C41   1    1.054769   -0.430077    0.889686    11.00000    0.06574    0.02337 =
         0.02360    0.00770   -0.01314   -0.01507
AFIX  23
H41A  2    1.126109   -0.454005    0.928298    11.00000   -1.20000
H41B  2    1.038174   -0.480814    0.871788    11.00000   -1.20000
AFIX   0
C42   1    0.942558   -0.372693    0.929384    11.00000    0.07666    0.02731 =
         0.01685    0.00225   -0.00333   -0.01777
AFIX  23
H42A  2    0.925592   -0.408213    0.978483    11.00000   -1.20000
H42B  2    0.960809   -0.322211    0.946469    11.00000   -1.20000
AFIX   0
O11   3    0.835586   -0.338733    0.878734    11.00000    0.06119    0.01867 =
         0.02879   -0.00102    0.00469   -0.01541
C43   1    0.770762   -0.398295    0.874595    11.00000    0.06232    0.02381 =
         0.04249   -0.00907    0.02656   -0.01665
AFIX  23
H43A  2    0.745901   -0.417329    0.929204    11.00000   -1.20000
H43B  2    0.824191   -0.451888    0.852040    11.00000   -1.20000
AFIX   0
C44   1    0.658487   -0.349990    0.821115    11.00000    0.04853    0.02858 =
         0.06621   -0.01884    0.02619   -0.01413
AFIX  23
H44A  2    0.604908   -0.386646    0.823876    11.00000   -1.20000
H44B  2    0.610878   -0.293307    0.841195    11.00000   -1.20000
AFIX   0
O12   3    0.689571   -0.331316    0.739077    11.00000    0.03780    0.02614 =
         0.05418   -0.01749    0.00533   -0.00832
C45   1    0.701970   -0.402023    0.693812    11.00000    0.03457    0.02967 =
         0.06740   -0.02003   -0.00715   -0.00980
AFIX  23
H45A  2    0.619188   -0.402080    0.679550    11.00000   -1.20000
H45B  2    0.747888   -0.459962    0.726267    11.00000   -1.20000
AFIX   0
C46   1    0.770121   -0.388949    0.619325    11.00000    0.04151    0.02655 =
         0.04607   -0.01562   -0.01754   -0.00055
AFIX  23
H46A  2    0.771374   -0.433191    0.583647    11.00000   -1.20000
H46B  2    0.728797   -0.328561    0.589610    11.00000   -1.20000
AFIX   0
O13   3    0.892279   -0.399591    0.641926    11.00000    0.03669    0.02388 =
         0.02016   -0.00295   -0.00455   -0.00566
C47   1    0.967609   -0.391863    0.575088    11.00000    0.06778    0.01879 =
         0.01724   -0.00275    0.00215   -0.01077
AFIX  23
H47A  2    0.934655   -0.331040    0.544682    11.00000   -1.20000
H47B  2    0.968065   -0.434923    0.538331    11.00000   -1.20000
AFIX   0
C48   1    1.095418   -0.410368    0.605557    11.00000    0.05285    0.02188 =
         0.03325   -0.00485    0.01690   -0.00948
AFIX  23
H48A  2    1.125989   -0.469173    0.639729    11.00000   -1.20000
H48B  2    1.151813   -0.411130    0.559759    11.00000   -1.20000
AFIX   0
O14   3    1.091934   -0.341912    0.651532    11.00000    0.04259    0.01933 =
         0.03050    0.00097    0.00621   -0.01054
C49   1    1.196467   -0.365533    0.704294    11.00000    0.03932    0.02412 =
         0.04967    0.00104    0.00286   -0.00931
AFIX  23
H49A  2    1.205165   -0.310627    0.718772    11.00000   -1.20000
H49B  2    1.271975   -0.397017    0.675860    11.00000   -1.20000
AFIX   0
C50   1    1.186004   -0.424159    0.780132    11.00000    0.03973    0.02113 =
         0.04112   -0.00068   -0.00800   -0.00606
AFIX  23
H50A  2    1.176365   -0.479107    0.766514    11.00000   -1.20000
H50B  2    1.261785   -0.441342    0.814295    11.00000   -1.20000
AFIX   0
K1    4    0.871712   -0.246337    0.730299    11.00000    0.03410    0.01469 =
         0.01708   -0.00066   -0.00172   -0.00652
HKLF 4


REM  rhal1339 in P-1
REM R1 =  0.0489 for    7597 Fo > 4sig(Fo)  and  0.0939 for all   11657 data
REM    752 parameters refined using    180 restraints

END

WGHT      0.0426      0.0842

REM Highest difference peak  0.448,  deepest hole -0.451,  1-sigma level  0.058
Q1    1   0.7574  0.2726  0.7776  11.00000  0.05    0.45
Q2    1   1.1824  0.3051  0.7001  11.00000  0.05    0.34
Q3    1   0.5215  0.0130  0.6741  11.00000  0.05    0.27
Q4    1   1.0536  0.2609  0.7158  11.00000  0.05    0.27
Q5    1   0.9655  0.3841  0.7664  11.00000  0.05    0.27
Q6    1   1.2678  0.0934  0.7631  11.00000  0.05    0.26
Q7    1   0.4125  0.2552  0.6585  11.00000  0.05    0.25
Q8    1   0.8345 -0.1841  0.7243  11.00000  0.05    0.25
Q9    1   1.3033  0.2220  0.7892  11.00000  0.05    0.25
Q10   1   0.4544  0.2174  0.7788  11.00000  0.05    0.24
;
_shelx_res_checksum              75978
_olex2_submission_special_instructions 'No special instructions were received'

_chemical_properties_physical    Moisture-sensitive
####################################################################### 
# 
# This file contains crystal structure data downloaded from the 
# Cambridge Structural Database (CSD) hosted by the Cambridge 
# Crystallographic Data Centre (CCDC).
# 
# Full information about CCDC data access policies and citation 
# guidelines are available at http://www.ccdc.cam.ac.uk/access/V1 
# 
# Audit and citation data items may have been added by the CCDC. 
# Please retain this information to preserve the provenance of 
# this file and to allow appropriate attribution of the data. 
# 
#######################################################################

data_mn(ditox)3k(15c5)2
_database_code_depnum_ccdc_archive 'CCDC 1829120'
_audit_update_record             
;
2018-03-12 deposited with the CCDC.
2018-04-16 downloaded from the CCDC.
;
_audit_creation_date             2018-03-12
_audit_creation_method           
;
Olex2 1.2
(compiled 2017.08.10 svn.r3461 for OlexSys, GUI svn.r5381)
;
_shelx_SHELXL_version_number     2017/1
_chemical_name_common            ?
_chemical_name_systematic        ?
_chemical_formula_moiety         'C30 H63 Mn O3, C20 H40 K O10'
_chemical_formula_sum            'C50 H103 K Mn O13'
_chemical_formula_weight         1006.36
_chemical_melting_point          ?
loop_
_atom_type_symbol
_atom_type_description
_atom_type_scat_dispersion_real
_atom_type_scat_dispersion_imag
_atom_type_scat_source
C C 0.0033 0.0016 'International Tables Vol C Tables 4.2.6.8 and 6.1.1.4'
H H 0.0000 0.0000 'International Tables Vol C Tables 4.2.6.8 and 6.1.1.4'
O O 0.0106 0.0060 'International Tables Vol C Tables 4.2.6.8 and 6.1.1.4'
K K 0.2009 0.2494 'International Tables Vol C Tables 4.2.6.8 and 6.1.1.4'
Mn Mn 0.3368 0.7283 'International Tables Vol C Tables 4.2.6.8 and 6.1.1.4'

_shelx_space_group_comment       
;
The symmetry employed for this shelxl refinement is uniquely defined
by the following loop, which should always be used as a source of
symmetry information in preference to the above space-group names.
They are only intended as comments.
;
_space_group_crystal_system      monoclinic
_space_group_IT_number           14
_space_group_name_H-M_alt        'P 1 21/n 1'
_space_group_name_Hall           '-P 2yn'
loop_
_space_group_symop_operation_xyz
'x, y, z'
'-x+1/2, y+1/2, -z+1/2'
'-x, -y, -z'
'x-1/2, -y-1/2, z-1/2'

_cell_length_a                   11.3584(5)
_cell_length_b                   17.2479(8)
_cell_length_c                   29.1110(13)
_cell_angle_alpha                90
_cell_angle_beta                 91.5520(9)
_cell_angle_gamma                90
_cell_volume                     5701.0(4)
_cell_formula_units_Z            4
_cell_measurement_reflns_used    9913
_cell_measurement_temperature    100(2)
_cell_measurement_theta_max      23.597
_cell_measurement_theta_min      2.240
_shelx_estimated_absorpt_T_max   0.838
_shelx_estimated_absorpt_T_min   0.798
_exptl_absorpt_coefficient_mu    0.360
_exptl_absorpt_correction_T_max  0.7453
_exptl_absorpt_correction_T_min  0.5870
_exptl_absorpt_correction_type   multi-scan
_exptl_absorpt_process_details   
;
SADABS-2014/2 (Bruker,2014) was used for absorption correction.
wR2(int) was 0.0992 before and 0.0760 after correction.
The Ratio of minimum to maximum transmission is 0.7876.
The \l/2 correction factor is 0.00150.
;
_exptl_absorpt_special_details   ?
_exptl_crystal_colour            colorless
_exptl_crystal_density_diffrn    1.172
_exptl_crystal_density_meas      ?
_exptl_crystal_density_method    'not measured'
_exptl_crystal_description       block
_exptl_crystal_F_000             2204
_exptl_crystal_size_max          0.658
_exptl_crystal_size_mid          0.637
_exptl_crystal_size_min          0.51
_exptl_transmission_factor_max   ?
_exptl_transmission_factor_min   ?
_diffrn_reflns_av_R_equivalents  0.0718
_diffrn_reflns_av_unetI/netI     0.0451
_diffrn_reflns_Laue_measured_fraction_full 1.000
_diffrn_reflns_Laue_measured_fraction_max 1.000
_diffrn_reflns_limit_h_max       14
_diffrn_reflns_limit_h_min       -14
_diffrn_reflns_limit_k_max       21
_diffrn_reflns_limit_k_min       -21
_diffrn_reflns_limit_l_max       36
_diffrn_reflns_limit_l_min       -36
_diffrn_reflns_number            91839
_diffrn_reflns_point_group_measured_fraction_full 1.000
_diffrn_reflns_point_group_measured_fraction_max 1.000
_diffrn_reflns_theta_full        25.242
_diffrn_reflns_theta_max         26.372
_diffrn_reflns_theta_min         1.372
_diffrn_ambient_temperature      100.01
_diffrn_detector_area_resol_mean ?
_diffrn_measured_fraction_theta_full 1.000
_diffrn_measured_fraction_theta_max 1.000
_diffrn_measurement_device_type  'Bruker APEX-II CCD'
_diffrn_measurement_method       '\f and \w scans'
_diffrn_radiation_monochromator  graphite
_diffrn_radiation_type           MoK\a
_diffrn_radiation_wavelength     0.71073
_diffrn_source                   'fine-focus sealed tube'
_reflns_Friedel_coverage         0.000
_reflns_Friedel_fraction_full    .
_reflns_Friedel_fraction_max     .
_reflns_number_gt                8039
_reflns_number_total             11671
_reflns_special_details          
;
 Reflections were merged by SHELXL according to the crystal
 class for the calculation of statistics and refinement.
 
 _reflns_Friedel_fraction is defined as the number of unique
 Friedel pairs measured divided by the number that would be
 possible theoretically, ignoring centric projections and
 systematic absences.
;
_reflns_threshold_expression     'I > 2\s(I)'
_computing_cell_refinement       'SAINT v8.34A (Bruker, 2013)'
_computing_data_collection       ?
_computing_data_reduction        'SAINT v8.34A (Bruker, 2013)'
_computing_molecular_graphics    'Olex2 (Dolomanov et al., 2009)'
_computing_publication_material  'Olex2 (Dolomanov et al., 2009)'
_computing_structure_refinement  'ShelXL (Sheldrick, 2015)'
_computing_structure_solution    'ShelXT (Sheldrick, 2015)'
_refine_diff_density_max         1.628
_refine_diff_density_min         -0.903
_refine_diff_density_rms         0.088
_refine_ls_extinction_coef       .
_refine_ls_extinction_method     none
_refine_ls_goodness_of_fit_ref   1.043
_refine_ls_hydrogen_treatment    constr
_refine_ls_matrix_type           full
_refine_ls_number_parameters     607
_refine_ls_number_reflns         11671
_refine_ls_number_restraints     0
_refine_ls_R_factor_all          0.1180
_refine_ls_R_factor_gt           0.0830
_refine_ls_restrained_S_all      1.043
_refine_ls_shift/su_max          0.001
_refine_ls_shift/su_mean         0.000
_refine_ls_structure_factor_coef Fsqd
_refine_ls_weighting_details     
'w=1/[\s^2^(Fo^2^)+(0.1122P)^2^+14.2121P] where P=(Fo^2^+2Fc^2^)/3'
_refine_ls_weighting_scheme      calc
_refine_ls_wR_factor_gt          0.2151
_refine_ls_wR_factor_ref         0.2413
_refine_special_details          ?
_olex2_refinement_description    
;
1. Fixed Uiso
 At 1.2 times of:
  All C(H,H) groups
 At 1.5 times of:
  All C(H,H,H) groups
2.a Secondary CH2 refined with riding coordinates:
 C38(H38A,H38B), C31(H31A,H31B), C33(H33A,H33B), C40(H40A,H40B), C39(H39A,
 H39B), C32(H32A,H32B), C36(H36A,H36B), C42(H42A,H42B), C35(H35A,H35B),
 C43(H43A,H43B), C45(H45A,H45B), C49(H49A,H49B), C44(H44A,H44B), C34(H34A,H34B),
  C37(H37A,H37B), C47(H47A,H47B), C48(H48A,H48B), C41(H41A,H41B), C50(H50A,
 H50B), C46(H46A,H46B)
2.b Idealised Me refined as rotating group:
 C28(H28A,H28B,H28C), C30(H30A,H30B,H30C), C5(H5A,H5B,H5C), C24(H24A,H24B,
 H24C), C10(H10A,H10B,H10C), C17(H17A,H17B,H17C), C4(H4A,H4B,H4C), C27(H27A,
 H27B,H27C), C20(H20A,H20B,H20C), C7(H7A,H7B,H7C), C13(H13A,H13B,H13C),
 C19(H19A,H19B,H19C), C3(H3A,H3B,H3C), C18(H18A,H18B,H18C), C25(H25A,H25B,H25C),
  C14(H14A,H14B,H14C), C8(H8A,H8B,H8C), C29(H29A,H29B,H29C), C23(H23A,H23B,
 H23C), C9(H9A,H9B,H9C), C15(H15A,H15B,H15C)
;
_atom_sites_solution_hydrogens   geom
_atom_sites_solution_primary     direct
_atom_sites_solution_secondary   difmap
loop_
_atom_site_label
_atom_site_type_symbol
_atom_site_fract_x
_atom_site_fract_y
_atom_site_fract_z
_atom_site_U_iso_or_equiv
_atom_site_adp_type
_atom_site_occupancy
_atom_site_site_symmetry_order
_atom_site_calc_flag
_atom_site_refinement_flags_posn
_atom_site_refinement_flags_adp
_atom_site_refinement_flags_occupancy
_atom_site_disorder_assembly
_atom_site_disorder_group
Mn1 Mn 0.35371(5) 0.75795(3) 0.59179(2) 0.03032(19) Uani 1 1 d . . . . .
K1 K 0.75396(7) 0.75169(4) 0.83835(3) 0.0255(2) Uani 1 1 d . . . . .
O2 O 0.3065(3) 0.65060(15) 0.59118(11) 0.0381(7) Uani 1 1 d . . . . .
O3 O 0.2538(3) 0.83516(15) 0.61832(12) 0.0419(8) Uani 1 1 d . . . . .
O4 O 0.7285(3) 0.59322(16) 0.81603(10) 0.0379(7) Uani 1 1 d . . . . .
O5 O 0.8291(3) 0.64119(17) 0.90448(10) 0.0370(7) Uani 1 1 d . . . . .
O1 O 0.5064(3) 0.78631(17) 0.57043(13) 0.0468(9) Uani 1 1 d . . . . .
O8 O 0.5757(3) 0.71043(18) 0.77294(11) 0.0413(7) Uani 1 1 d . . . . .
O10 O 0.9240(3) 0.83464(18) 0.88814(12) 0.0499(9) Uani 1 1 d . . . . .
O9 O 0.9986(3) 0.70661(19) 0.83269(12) 0.0476(8) Uani 1 1 d . . . . .
O6 O 0.6654(3) 0.7522(2) 0.93166(13) 0.0531(9) Uani 1 1 d . . . . .
O13 O 0.8688(3) 0.7298(2) 0.75098(12) 0.0534(9) Uani 1 1 d . . . . .
O7 O 0.4947(3) 0.7372(2) 0.86046(13) 0.0535(9) Uani 1 1 d . . . . .
O12 O 0.7836(3) 0.8820(2) 0.76846(13) 0.0534(9) Uani 1 1 d . . . . .
O11 O 0.7052(3) 0.9062(2) 0.85822(14) 0.0553(10) Uani 1 1 d . . . . .
C11 C 0.2058(4) 0.6086(2) 0.60149(17) 0.0350(10) Uani 1 1 d . . . . .
C21 C 0.2549(4) 0.9153(2) 0.62322(15) 0.0310(9) Uani 1 1 d . . . . .
C1 C 0.5993(3) 0.7517(2) 0.54804(15) 0.0317(9) Uani 1 1 d . . . . .
C38 C 0.4536(4) 0.7177(3) 0.78223(18) 0.0460(12) Uani 1 1 d . . . . .
H38A H 0.421314 0.666639 0.790994 0.055 Uiso 1 1 calc R . . . .
H38B H 0.410043 0.735945 0.754362 0.055 Uiso 1 1 calc R . . . .
C31 C 0.7476(5) 0.5422(2) 0.85401(16) 0.0453(12) Uani 1 1 d . . . . .
H31A H 0.762375 0.488991 0.842711 0.054 Uiso 1 1 calc R . . . .
H31B H 0.676670 0.540877 0.873017 0.054 Uiso 1 1 calc R . . . .
C28 C 0.0302(4) 0.9139(3) 0.63657(19) 0.0439(11) Uani 1 1 d . . . . .
H28A H 0.044073 0.858951 0.643441 0.066 Uiso 1 1 calc GR . . . .
H28B H -0.045991 0.919746 0.620338 0.066 Uiso 1 1 calc GR . . . .
H28C H 0.029788 0.943443 0.665313 0.066 Uiso 1 1 calc GR . . . .
C16 C 0.2229(4) 0.5741(3) 0.65101(16) 0.0445(12) Uani 1 1 d . . . . .
C33 C 0.7694(4) 0.6330(3) 0.94628(16) 0.0428(11) Uani 1 1 d . . . . .
H33A H 0.821047 0.607575 0.969706 0.051 Uiso 1 1 calc R . . . .
H33B H 0.697724 0.601043 0.941555 0.051 Uiso 1 1 calc R . . . .
C2 C 0.6696(4) 0.8212(3) 0.52542(16) 0.0398(10) Uani 1 1 d . . . . .
C30 C 0.3467(4) 0.9510(2) 0.59067(18) 0.0441(12) Uani 1 1 d . . . . .
H30A H 0.423602 0.926688 0.596519 0.066 Uiso 1 1 calc GR . . . .
H30B H 0.352805 1.006913 0.596332 0.066 Uiso 1 1 calc GR . . . .
H30C H 0.321490 0.942026 0.558653 0.066 Uiso 1 1 calc GR . . . .
C40 C 0.6249(4) 0.5757(3) 0.79009(16) 0.0429(11) Uani 1 1 d . . . . .
H40A H 0.556533 0.574211 0.810455 0.051 Uiso 1 1 calc R . . . .
H40B H 0.632524 0.524306 0.775372 0.051 Uiso 1 1 calc R . . . .
C39 C 0.6065(5) 0.6372(3) 0.75394(16) 0.0450(11) Uani 1 1 d . . . . .
H39A H 0.679621 0.643067 0.736529 0.054 Uiso 1 1 calc R . . . .
H39B H 0.543174 0.620401 0.732117 0.054 Uiso 1 1 calc R . . . .
C32 C 0.8514(4) 0.5696(3) 0.88244(17) 0.0440(11) Uani 1 1 d . . . . .
H32A H 0.871531 0.530001 0.905983 0.053 Uiso 1 1 calc R . . . .
H32B H 0.919978 0.575538 0.862470 0.053 Uiso 1 1 calc R . . . .
C6 C 0.6710(4) 0.6983(3) 0.58370(17) 0.0434(11) Uani 1 1 d . . . . .
C26 C 0.1277(4) 0.9442(3) 0.60645(16) 0.0402(11) Uani 1 1 d . . . . .
C36 C 0.4722(5) 0.7781(3) 0.8998(2) 0.0558(15) Uani 1 1 d . . . . .
H36A H 0.387440 0.775015 0.906697 0.067 Uiso 1 1 calc R . . . .
H36B H 0.493454 0.833300 0.895831 0.067 Uiso 1 1 calc R . . . .
C22 C 0.2934(4) 0.9336(3) 0.67461(17) 0.0437(11) Uani 1 1 d . . . . .
C42 C 1.0411(5) 0.8225(3) 0.87841(18) 0.0516(13) Uani 1 1 d . . . . .
H42A H 1.091909 0.842400 0.903922 0.062 Uiso 1 1 calc R . . . .
H42B H 1.060947 0.850754 0.850054 0.062 Uiso 1 1 calc R . . . .
C12 C 0.1868(5) 0.5484(3) 0.56100(16) 0.0452(12) Uani 1 1 d . . . . .
C35 C 0.5454(5) 0.7427(4) 0.93861(19) 0.0601(17) Uani 1 1 d . . . . .
H35A H 0.524638 0.767419 0.967984 0.072 Uiso 1 1 calc R . . . .
H35B H 0.527202 0.686672 0.940851 0.072 Uiso 1 1 calc R . . . .
C43 C 0.8934(5) 0.9151(3) 0.89810(18) 0.0526(14) Uani 1 1 d . . . . .
H43A H 0.925031 0.949759 0.874265 0.063 Uiso 1 1 calc R . . . .
H43B H 0.928245 0.930653 0.928258 0.063 Uiso 1 1 calc R . . . .
C45 C 0.7088(5) 0.9659(3) 0.8229(2) 0.0577(15) Uani 1 1 d . . . . .
H45A H 0.647946 1.005600 0.828374 0.069 Uiso 1 1 calc R . . . .
H45B H 0.786811 0.991558 0.823693 0.069 Uiso 1 1 calc R . . . .
C49 C 0.9752(5) 0.6849(3) 0.75632(19) 0.0532(13) Uani 1 1 d . . . . .
H49A H 1.015865 0.683571 0.726679 0.064 Uiso 1 1 calc R . . . .
H49B H 0.954555 0.630969 0.764500 0.064 Uiso 1 1 calc R . . . .
C5 C 0.5836(5) 0.8734(3) 0.49966(18) 0.0553(14) Uani 1 1 d . . . . .
H5A H 0.543036 0.843833 0.475252 0.083 Uiso 1 1 calc GR . . . .
H5B H 0.626388 0.916742 0.486091 0.083 Uiso 1 1 calc GR . . . .
H5C H 0.525701 0.893601 0.520970 0.083 Uiso 1 1 calc GR . . . .
C44 C 0.7639(5) 0.9219(3) 0.8987(2) 0.0536(13) Uani 1 1 d . . . . .
H44A H 0.734574 0.886170 0.922468 0.064 Uiso 1 1 calc R . . . .
H44B H 0.743818 0.975272 0.908243 0.064 Uiso 1 1 calc R . . . .
C34 C 0.7370(5) 0.7133(3) 0.96174(16) 0.0507(13) Uani 1 1 d . . . . .
H34A H 0.697473 0.709441 0.991548 0.061 Uiso 1 1 calc R . . . .
H34B H 0.810119 0.743686 0.966825 0.061 Uiso 1 1 calc R . . . .
C37 C 0.4392(5) 0.7735(3) 0.8199(2) 0.0572(14) Uani 1 1 d . . . . .
H37A H 0.478189 0.823265 0.812896 0.069 Uiso 1 1 calc R . . . .
H37B H 0.354659 0.783473 0.825011 0.069 Uiso 1 1 calc R . . . .
C24 C 0.2269(5) 0.8874(3) 0.71036(18) 0.0543(13) Uani 1 1 d . . . . .
H24A H 0.145645 0.906242 0.711469 0.081 Uiso 1 1 calc GR . . . .
H24B H 0.265715 0.893927 0.740589 0.081 Uiso 1 1 calc GR . . . .
H24C H 0.226690 0.832373 0.701961 0.081 Uiso 1 1 calc GR . . . .
C47 C 0.7757(6) 0.8442(3) 0.72584(17) 0.0640(17) Uani 1 1 d . . . . .
H47A H 0.774346 0.882813 0.700654 0.077 Uiso 1 1 calc R . . . .
H47B H 0.702191 0.813413 0.723550 0.077 Uiso 1 1 calc R . . . .
C10 C 0.5494(5) 0.6986(3) 0.5098(2) 0.0539(13) Uani 1 1 d . . . . .
H10A H 0.489340 0.664504 0.522456 0.081 Uiso 1 1 calc GR . . . .
H10B H 0.613113 0.667173 0.497514 0.081 Uiso 1 1 calc GR . . . .
H10C H 0.513985 0.730321 0.485180 0.081 Uiso 1 1 calc GR . . . .
C48 C 0.8806(6) 0.7920(3) 0.72187(19) 0.0598(15) Uani 1 1 d . . . . .
H48A H 0.886404 0.773480 0.689818 0.072 Uiso 1 1 calc R . . . .
H48B H 0.953469 0.820937 0.730065 0.072 Uiso 1 1 calc R . . . .
C41 C 1.0621(4) 0.7388(3) 0.87220(18) 0.0500(12) Uani 1 1 d . . . . .
H41A H 1.147449 0.730044 0.868617 0.060 Uiso 1 1 calc R . . . .
H41B H 1.038048 0.710985 0.900174 0.060 Uiso 1 1 calc R . . . .
C17 C 0.1092(5) 0.5409(4) 0.6715(2) 0.071(2) Uani 1 1 d . . . . .
H17A H 0.048046 0.581028 0.671109 0.107 Uiso 1 1 calc GR . . . .
H17B H 0.125421 0.524185 0.703184 0.107 Uiso 1 1 calc GR . . . .
H17C H 0.081930 0.496483 0.653076 0.107 Uiso 1 1 calc GR . . . .
C4 C 0.7302(6) 0.8728(4) 0.5612(2) 0.0701(18) Uani 1 1 d . . . . .
H4A H 0.673297 0.888250 0.584249 0.105 Uiso 1 1 calc GR . . . .
H4B H 0.761106 0.919149 0.546267 0.105 Uiso 1 1 calc GR . . . .
H4C H 0.795148 0.844310 0.576286 0.105 Uiso 1 1 calc GR . . . .
C50 C 1.0553(5) 0.7166(4) 0.7918(2) 0.0598(15) Uani 1 1 d . . . . .
H50A H 1.131321 0.688516 0.792342 0.072 Uiso 1 1 calc R . . . .
H50B H 1.070498 0.772295 0.786161 0.072 Uiso 1 1 calc R . . . .
C46 C 0.6876(5) 0.9299(4) 0.7784(2) 0.0655(17) Uani 1 1 d . . . . .
H46A H 0.614412 0.898756 0.778900 0.079 Uiso 1 1 calc R . . . .
H46B H 0.677927 0.970288 0.754483 0.079 Uiso 1 1 calc R . . . .
C27 C 0.1134(5) 1.0307(3) 0.5994(2) 0.0703(18) Uani 1 1 d . . . . .
H27A H 0.128070 1.057608 0.628623 0.105 Uiso 1 1 calc GR . . . .
H27B H 0.033018 1.041775 0.588126 0.105 Uiso 1 1 calc GR . . . .
H27C H 0.169708 1.048708 0.576809 0.105 Uiso 1 1 calc GR . . . .
C20 C 0.0979(4) 0.6626(3) 0.6015(3) 0.077(2) Uani 1 1 d . . . . .
H20A H 0.105766 0.699156 0.627187 0.116 Uiso 1 1 calc GR . . . .
H20B H 0.026262 0.631662 0.604867 0.116 Uiso 1 1 calc GR . . . .
H20C H 0.092918 0.691393 0.572500 0.116 Uiso 1 1 calc GR . . . .
C7 C 0.5962(5) 0.6256(4) 0.5929(3) 0.089(3) Uani 1 1 d . . . . .
H7A H 0.513175 0.640441 0.594863 0.134 Uiso 1 1 calc GR . . . .
H7B H 0.622683 0.601839 0.621995 0.134 Uiso 1 1 calc GR . . . .
H7C H 0.605198 0.588410 0.567845 0.134 Uiso 1 1 calc GR . . . .
C13 C 0.0905(7) 0.4887(4) 0.5674(2) 0.088(3) Uani 1 1 d . . . . .
H13A H 0.114653 0.452465 0.591783 0.132 Uiso 1 1 calc GR . . . .
H13B H 0.076842 0.460228 0.538625 0.132 Uiso 1 1 calc GR . . . .
H13C H 0.017732 0.514998 0.575915 0.132 Uiso 1 1 calc GR . . . .
C19 C 0.2638(6) 0.6404(4) 0.6829(2) 0.085(2) Uani 1 1 d . . . . .
H19A H 0.344433 0.655291 0.675600 0.128 Uiso 1 1 calc GR . . . .
H19B H 0.261708 0.623067 0.714931 0.128 Uiso 1 1 calc GR . . . .
H19C H 0.211387 0.685041 0.678502 0.128 Uiso 1 1 calc GR . . . .
C3 C 0.7608(6) 0.7949(4) 0.4900(3) 0.077(2) Uani 1 1 d . . . . .
H3A H 0.820752 0.762364 0.505295 0.115 Uiso 1 1 calc GR . . . .
H3B H 0.798453 0.840534 0.476750 0.115 Uiso 1 1 calc GR . . . .
H3C H 0.720869 0.765104 0.465486 0.115 Uiso 1 1 calc GR . . . .
C18 C 0.3153(6) 0.5119(4) 0.6545(2) 0.078(2) Uani 1 1 d . . . . .
H18A H 0.290718 0.467428 0.635559 0.117 Uiso 1 1 calc GR . . . .
H18B H 0.325242 0.495419 0.686577 0.117 Uiso 1 1 calc GR . . . .
H18C H 0.390106 0.532157 0.643579 0.117 Uiso 1 1 calc GR . . . .
C25 C 0.2759(9) 1.0202(3) 0.6884(2) 0.096(3) Uani 1 1 d . . . . .
H25A H 0.305990 1.053874 0.664304 0.144 Uiso 1 1 calc GR . . . .
H25B H 0.318821 1.030610 0.717421 0.144 Uiso 1 1 calc GR . . . .
H25C H 0.191850 1.030458 0.692213 0.144 Uiso 1 1 calc GR . . . .
C14 C 0.3021(7) 0.5100(4) 0.5472(2) 0.082(2) Uani 1 1 d . . . . .
H14A H 0.363658 0.549520 0.544903 0.122 Uiso 1 1 calc GR . . . .
H14B H 0.290582 0.484305 0.517358 0.122 Uiso 1 1 calc GR . . . .
H14C H 0.325935 0.471540 0.570408 0.122 Uiso 1 1 calc GR . . . .
C8 C 0.7854(5) 0.6678(4) 0.5681(3) 0.090(3) Uani 1 1 d . . . . .
H8A H 0.775247 0.646682 0.536955 0.135 Uiso 1 1 calc GR . . . .
H8B H 0.812925 0.626725 0.588989 0.135 Uiso 1 1 calc GR . . . .
H8C H 0.843417 0.709819 0.567937 0.135 Uiso 1 1 calc GR . . . .
C29 C 0.0969(6) 0.9035(5) 0.5590(2) 0.0762(19) Uani 1 1 d . . . . .
H29A H 0.139593 0.929220 0.534490 0.114 Uiso 1 1 calc GR . . . .
H29B H 0.012018 0.907163 0.552517 0.114 Uiso 1 1 calc GR . . . .
H29C H 0.120107 0.848782 0.560609 0.114 Uiso 1 1 calc GR . . . .
C23 C 0.4210(6) 0.9164(6) 0.6825(3) 0.101(3) Uani 1 1 d . . . . .
H23A H 0.435952 0.861740 0.675626 0.151 Uiso 1 1 calc GR . . . .
H23B H 0.443195 0.927119 0.714607 0.151 Uiso 1 1 calc GR . . . .
H23C H 0.467648 0.949170 0.662326 0.151 Uiso 1 1 calc GR . . . .
C9 C 0.6758(10) 0.7371(5) 0.6295(3) 0.116(4) Uani 1 1 d . . . . .
H9A H 0.736633 0.777443 0.629745 0.174 Uiso 1 1 calc GR . . . .
H9B H 0.694804 0.698727 0.653403 0.174 Uiso 1 1 calc GR . . . .
H9C H 0.599242 0.760682 0.635499 0.174 Uiso 1 1 calc GR . . . .
C15 C 0.1517(9) 0.5901(5) 0.5162(3) 0.115(4) Uani 1 1 d . . . . .
H15A H 0.074510 0.614668 0.519388 0.172 Uiso 1 1 calc GR . . . .
H15B H 0.147613 0.552561 0.490919 0.172 Uiso 1 1 calc GR . . . .
H15C H 0.210491 0.629887 0.509517 0.172 Uiso 1 1 calc GR . . . .

loop_
_atom_site_aniso_label
_atom_site_aniso_U_11
_atom_site_aniso_U_22
_atom_site_aniso_U_33
_atom_site_aniso_U_23
_atom_site_aniso_U_13
_atom_site_aniso_U_12
Mn1 0.0277(3) 0.0185(3) 0.0456(4) -0.0024(2) 0.0158(3) 0.0000(2)
K1 0.0271(4) 0.0232(4) 0.0266(4) -0.0026(3) 0.0066(3) -0.0068(3)
O2 0.0277(15) 0.0222(13) 0.065(2) -0.0076(13) 0.0140(14) -0.0057(11)
O3 0.0341(17) 0.0183(13) 0.075(2) -0.0080(14) 0.0262(16) -0.0012(12)
O4 0.0435(18) 0.0285(14) 0.0422(17) -0.0010(13) 0.0114(14) -0.0060(13)
O5 0.0401(17) 0.0357(16) 0.0358(16) 0.0032(13) 0.0106(13) -0.0004(13)
O1 0.0341(17) 0.0255(15) 0.083(2) 0.0069(15) 0.0356(17) 0.0065(13)
O8 0.0379(18) 0.0428(17) 0.0431(18) 0.0028(14) -0.0006(14) -0.0098(14)
O10 0.054(2) 0.0353(17) 0.061(2) 0.0013(15) -0.0029(17) -0.0102(15)
O9 0.0404(19) 0.0425(18) 0.061(2) 0.0050(16) 0.0188(16) -0.0018(15)
O6 0.051(2) 0.056(2) 0.054(2) -0.0028(17) 0.0245(17) -0.0026(17)
O13 0.063(2) 0.058(2) 0.0397(19) -0.0017(16) 0.0146(17) -0.0159(18)
O7 0.051(2) 0.048(2) 0.061(2) -0.0055(17) 0.0035(18) -0.0032(16)
O12 0.055(2) 0.0430(19) 0.061(2) 0.0055(16) -0.0111(18) -0.0057(17)
O11 0.049(2) 0.0401(18) 0.077(3) -0.0104(18) 0.0213(19) -0.0148(16)
C11 0.025(2) 0.0183(18) 0.062(3) -0.0034(18) 0.0057(19) -0.0040(15)
C21 0.029(2) 0.0168(17) 0.048(2) -0.0022(16) 0.0132(18) 0.0000(15)
C1 0.0213(19) 0.028(2) 0.046(2) 0.0027(17) 0.0095(17) 0.0035(16)
C38 0.035(3) 0.046(3) 0.057(3) 0.003(2) -0.007(2) -0.009(2)
C31 0.070(3) 0.024(2) 0.043(3) 0.0000(18) 0.014(2) 0.002(2)
C28 0.028(2) 0.036(2) 0.068(3) 0.005(2) 0.009(2) 0.0051(18)
C16 0.037(3) 0.059(3) 0.038(2) -0.016(2) 0.010(2) -0.015(2)
C33 0.046(3) 0.050(3) 0.033(2) 0.008(2) 0.009(2) -0.008(2)
C2 0.034(2) 0.038(2) 0.049(3) 0.006(2) 0.019(2) 0.0015(19)
C30 0.046(3) 0.025(2) 0.063(3) 0.000(2) 0.020(2) -0.0040(19)
C40 0.046(3) 0.036(2) 0.047(3) -0.010(2) 0.012(2) -0.015(2)
C39 0.053(3) 0.045(3) 0.037(2) -0.010(2) -0.001(2) -0.011(2)
C32 0.048(3) 0.038(2) 0.046(3) 0.006(2) 0.014(2) 0.012(2)
C6 0.044(3) 0.033(2) 0.053(3) 0.001(2) 0.000(2) 0.008(2)
C26 0.042(3) 0.040(2) 0.039(2) 0.0003(19) 0.014(2) 0.010(2)
C36 0.057(3) 0.037(3) 0.075(4) -0.006(2) 0.044(3) 0.004(2)
C22 0.048(3) 0.037(2) 0.047(3) 0.004(2) -0.001(2) -0.012(2)
C42 0.056(3) 0.053(3) 0.046(3) -0.002(2) 0.013(2) -0.022(3)
C12 0.061(3) 0.034(2) 0.040(3) 0.0057(19) -0.009(2) -0.017(2)
C35 0.050(3) 0.078(4) 0.054(3) -0.030(3) 0.027(3) -0.035(3)
C43 0.070(4) 0.044(3) 0.044(3) -0.011(2) 0.007(2) -0.032(3)
C45 0.035(3) 0.026(2) 0.112(5) 0.010(3) 0.005(3) 0.0058(19)
C49 0.061(3) 0.045(3) 0.054(3) -0.011(2) 0.029(3) 0.002(2)
C5 0.060(3) 0.058(3) 0.048(3) 0.020(2) 0.019(3) 0.009(3)
C44 0.052(3) 0.046(3) 0.065(4) -0.002(2) 0.021(3) -0.011(2)
C34 0.070(4) 0.053(3) 0.031(2) -0.004(2) 0.016(2) -0.012(3)
C37 0.034(3) 0.054(3) 0.084(4) -0.002(3) 0.005(3) -0.002(2)
C24 0.060(3) 0.057(3) 0.046(3) 0.000(2) -0.003(3) -0.014(3)
C47 0.108(5) 0.051(3) 0.033(3) 0.016(2) -0.010(3) -0.024(3)
C10 0.042(3) 0.044(3) 0.075(4) -0.009(3) -0.013(3) 0.003(2)
C48 0.078(4) 0.057(3) 0.045(3) 0.000(2) 0.007(3) -0.023(3)
C41 0.034(3) 0.067(3) 0.049(3) 0.006(2) 0.004(2) -0.007(2)
C17 0.066(4) 0.098(5) 0.051(3) -0.031(3) 0.022(3) -0.044(4)
C4 0.062(4) 0.060(4) 0.088(5) 0.009(3) -0.010(3) -0.034(3)
C50 0.056(3) 0.066(4) 0.059(3) 0.008(3) 0.023(3) 0.014(3)
C46 0.032(3) 0.062(4) 0.101(5) 0.015(3) -0.012(3) -0.003(3)
C27 0.059(4) 0.048(3) 0.105(5) 0.036(3) 0.020(3) 0.015(3)
C20 0.027(3) 0.031(3) 0.173(7) 0.008(3) 0.014(3) 0.003(2)
C7 0.043(3) 0.076(4) 0.150(7) 0.068(5) 0.021(4) 0.021(3)
C13 0.134(6) 0.087(5) 0.042(3) 0.003(3) -0.010(3) -0.085(5)
C19 0.076(4) 0.111(6) 0.069(4) -0.049(4) 0.014(3) -0.053(4)
C3 0.062(4) 0.069(4) 0.102(5) 0.019(4) 0.052(4) 0.015(3)
C18 0.076(4) 0.097(5) 0.061(4) 0.046(4) 0.007(3) 0.015(4)
C25 0.189(9) 0.044(3) 0.055(4) -0.006(3) -0.022(5) -0.029(4)
C14 0.129(6) 0.052(3) 0.066(4) -0.028(3) 0.034(4) -0.021(4)
C8 0.039(3) 0.092(5) 0.140(7) 0.054(5) 0.015(4) 0.029(3)
C29 0.070(4) 0.112(6) 0.047(3) -0.018(3) 0.001(3) -0.004(4)
C23 0.047(4) 0.147(8) 0.107(6) 0.035(6) -0.019(4) -0.009(4)
C9 0.204(11) 0.083(5) 0.058(4) 0.009(4) -0.048(6) 0.022(6)
C15 0.166(9) 0.107(6) 0.070(5) 0.047(4) -0.032(5) -0.072(6)

_geom_special_details            
;
 All esds (except the esd in the dihedral angle between two l.s. planes)
 are estimated using the full covariance matrix.  The cell esds are taken
 into account individually in the estimation of esds in distances, angles
 and torsion angles; correlations between esds in cell parameters are only
 used when they are defined by crystal symmetry.  An approximate (isotropic)
 treatment of cell esds is used for estimating esds involving l.s. planes.
;
loop_
_geom_bond_atom_site_label_1
_geom_bond_atom_site_label_2
_geom_bond_distance
_geom_bond_site_symmetry_2
_geom_bond_publ_flag
Mn1 O2 1.928(3) . ?
Mn1 O3 1.925(3) . ?
Mn1 O1 1.922(3) . ?
K1 O4 2.822(3) . ?
K1 O5 2.825(3) . ?
K1 O8 2.833(3) . ?
K1 O10 2.779(3) . ?
K1 O9 2.895(3) . ?
K1 O6 2.922(3) . ?
K1 O13 2.914(3) . ?
K1 O7 3.042(4) . ?
K1 O12 3.056(4) . ?
K1 O11 2.787(4) . ?
K1 C39 3.538(5) . ?
O2 C11 1.393(5) . ?
O3 C21 1.389(4) . ?
O4 C31 1.426(5) . ?
O4 C40 1.413(6) . ?
O5 C33 1.416(5) . ?
O5 C32 1.417(5) . ?
O1 C1 1.389(5) . ?
O8 C38 1.425(6) . ?
O8 C39 1.426(6) . ?
O10 C42 1.383(6) . ?
O10 C43 1.462(6) . ?
O9 C41 1.451(6) . ?
O9 C50 1.379(6) . ?
O6 C35 1.393(6) . ?
O6 C34 1.356(7) . ?
O13 C49 1.441(7) . ?
O13 C48 1.375(6) . ?
O7 C36 1.375(6) . ?
O7 C37 1.463(7) . ?
O12 C47 1.402(6) . ?
O12 C46 1.404(7) . ?
O11 C45 1.456(7) . ?
O11 C44 1.366(7) . ?
C11 C16 1.567(7) . ?
C11 C12 1.581(6) . ?
C11 C20 1.540(6) . ?
C21 C30 1.555(6) . ?
C21 C26 1.592(6) . ?
C21 C22 1.579(7) . ?
C1 C2 1.592(6) . ?
C1 C6 1.595(6) . ?
C1 C10 1.537(7) . ?
C38 C37 1.473(8) . ?
C31 C32 1.498(7) . ?
C28 C26 1.524(6) . ?
C16 C17 1.547(7) . ?
C16 C19 1.537(7) . ?
C16 C18 1.502(8) . ?
C33 C34 1.505(7) . ?
C2 C5 1.513(7) . ?
C2 C4 1.522(8) . ?
C2 C3 1.549(7) . ?
C40 C39 1.505(7) . ?
C6 C7 1.542(8) . ?
C6 C8 1.485(8) . ?
C6 C9 1.492(9) . ?
C26 C27 1.515(7) . ?
C26 C29 1.580(7) . ?
C36 C35 1.513(9) . ?
C22 C24 1.527(7) . ?
C22 C25 1.561(8) . ?
C22 C23 1.490(8) . ?
C42 C41 1.475(7) . ?
C12 C13 1.517(7) . ?
C12 C14 1.532(9) . ?
C12 C15 1.534(8) . ?
C43 C44 1.476(8) . ?
C45 C46 1.448(9) . ?
C49 C50 1.464(8) . ?
C47 C48 1.501(9) . ?

loop_
_geom_angle_atom_site_label_1
_geom_angle_atom_site_label_2
_geom_angle_atom_site_label_3
_geom_angle
_geom_angle_site_symmetry_1
_geom_angle_site_symmetry_3
_geom_angle_publ_flag
O3 Mn1 O2 120.07(12) . . ?
O1 Mn1 O2 119.67(12) . . ?
O1 Mn1 O3 120.06(12) . . ?
O4 K1 O5 62.01(9) . . ?
O4 K1 O8 62.29(10) . . ?
O4 K1 O9 79.59(9) . . ?
O4 K1 O6 100.44(9) . . ?
O4 K1 O13 73.70(9) . . ?
O4 K1 O7 82.83(9) . . ?
O4 K1 O12 124.84(10) . . ?
O4 K1 C39 41.94(11) . . ?
O5 K1 O8 119.08(9) . . ?
O5 K1 O9 65.46(9) . . ?
O5 K1 O6 58.25(10) . . ?
O5 K1 O13 111.93(10) . . ?
O5 K1 O7 94.40(10) . . ?
O5 K1 O12 155.95(10) . . ?
O5 K1 C39 103.04(11) . . ?
O8 K1 O9 124.35(10) . . ?
O8 K1 O6 111.57(10) . . ?
O8 K1 O13 73.12(10) . . ?
O8 K1 O7 56.14(10) . . ?
O8 K1 O12 80.03(9) . . ?
O8 K1 C39 22.57(11) . . ?
O10 K1 O4 133.16(10) . . ?
O10 K1 O5 78.41(10) . . ?
O10 K1 O8 162.51(10) . . ?
O10 K1 O9 60.89(11) . . ?
O10 K1 O6 76.44(11) . . ?
O10 K1 O13 101.57(11) . . ?
O10 K1 O7 126.51(11) . . ?
O10 K1 O12 83.18(10) . . ?
O10 K1 O11 62.50(11) . . ?
O10 K1 C39 163.45(12) . . ?
O9 K1 O6 114.14(11) . . ?
O9 K1 O13 57.48(11) . . ?
O9 K1 O7 157.88(10) . . ?
O9 K1 O12 92.09(10) . . ?
O9 K1 C39 104.35(11) . . ?
O6 K1 O7 56.21(11) . . ?
O6 K1 O12 131.57(10) . . ?
O6 K1 C39 118.60(11) . . ?
O13 K1 O6 170.14(11) . . ?
O13 K1 O7 129.26(11) . . ?
O13 K1 O12 56.91(11) . . ?
O13 K1 C39 62.38(11) . . ?
O7 K1 O12 109.02(10) . . ?
O7 K1 C39 70.01(11) . . ?
O12 K1 C39 90.37(11) . . ?
O11 K1 O4 162.66(11) . . ?
O11 K1 O5 124.20(11) . . ?
O11 K1 O8 103.74(11) . . ?
O11 K1 O9 117.72(10) . . ?
O11 K1 O6 74.27(11) . . ?
O11 K1 O13 113.64(11) . . ?
O11 K1 O7 80.56(10) . . ?
O11 K1 O12 57.37(11) . . ?
O11 K1 C39 125.80(12) . . ?
C11 O2 Mn1 136.7(2) . . ?
C21 O3 Mn1 136.5(2) . . ?
C31 O4 K1 114.0(2) . . ?
C40 O4 K1 114.1(2) . . ?
C40 O4 C31 112.9(3) . . ?
C33 O5 K1 120.6(3) . . ?
C33 O5 C32 113.4(3) . . ?
C32 O5 K1 109.5(2) . . ?
C1 O1 Mn1 138.2(3) . . ?
C38 O8 K1 122.1(3) . . ?
C38 O8 C39 113.7(4) . . ?
C39 O8 K1 107.7(3) . . ?
C42 O10 K1 118.3(3) . . ?
C42 O10 C43 114.8(4) . . ?
C43 O10 K1 115.3(3) . . ?
C41 O9 K1 108.0(3) . . ?
C50 O9 K1 119.1(3) . . ?
C50 O9 C41 113.7(4) . . ?
C35 O6 K1 119.8(3) . . ?
C34 O6 K1 112.5(3) . . ?
C34 O6 C35 114.8(4) . . ?
C49 O13 K1 111.7(3) . . ?
C48 O13 K1 119.4(3) . . ?
C48 O13 C49 113.0(4) . . ?
C36 O7 K1 109.7(3) . . ?
C36 O7 C37 111.4(4) . . ?
C37 O7 K1 101.1(3) . . ?
C47 O12 K1 104.0(3) . . ?
C47 O12 C46 115.1(5) . . ?
C46 O12 K1 101.2(3) . . ?
C45 O11 K1 121.3(3) . . ?
C44 O11 K1 105.9(3) . . ?
C44 O11 C45 116.7(4) . . ?
O2 C11 C16 108.3(4) . . ?
O2 C11 C12 106.1(4) . . ?
O2 C11 C20 110.1(3) . . ?
C16 C11 C12 116.6(3) . . ?
C20 C11 C16 107.9(4) . . ?
C20 C11 C12 107.7(4) . . ?
O3 C21 C30 109.7(3) . . ?
O3 C21 C26 105.9(3) . . ?
O3 C21 C22 107.3(3) . . ?
C30 C21 C26 107.9(4) . . ?
C30 C21 C22 109.0(4) . . ?
C22 C21 C26 117.0(3) . . ?
O1 C1 C2 105.5(3) . . ?
O1 C1 C6 108.9(4) . . ?
O1 C1 C10 109.0(4) . . ?
C2 C1 C6 116.8(4) . . ?
C10 C1 C2 109.2(4) . . ?
C10 C1 C6 107.3(4) . . ?
O8 C38 C37 109.1(4) . . ?
O4 C31 C32 109.5(4) . . ?
C17 C16 C11 114.2(4) . . ?
C19 C16 C11 107.5(5) . . ?
C19 C16 C17 106.5(4) . . ?
C18 C16 C11 113.7(4) . . ?
C18 C16 C17 107.4(5) . . ?
C18 C16 C19 107.0(5) . . ?
O5 C33 C34 107.0(4) . . ?
C5 C2 C1 109.2(4) . . ?
C5 C2 C4 105.3(5) . . ?
C5 C2 C3 106.2(4) . . ?
C4 C2 C1 112.3(4) . . ?
C4 C2 C3 109.3(5) . . ?
C3 C2 C1 114.0(4) . . ?
O4 C40 C39 108.7(4) . . ?
O8 C39 K1 49.7(2) . . ?
O8 C39 C40 112.6(4) . . ?
C40 C39 K1 81.6(2) . . ?
O5 C32 C31 112.2(4) . . ?
C7 C6 C1 108.0(4) . . ?
C8 C6 C1 116.2(4) . . ?
C8 C6 C7 104.8(5) . . ?
C8 C6 C9 114.9(7) . . ?
C9 C6 C1 109.2(4) . . ?
C9 C6 C7 102.5(6) . . ?
C28 C26 C21 112.6(4) . . ?
C28 C26 C29 101.7(4) . . ?
C27 C26 C21 116.3(4) . . ?
C27 C26 C28 109.8(4) . . ?
C27 C26 C29 107.4(5) . . ?
C29 C26 C21 107.9(4) . . ?
O7 C36 C35 107.7(4) . . ?
C24 C22 C21 114.3(4) . . ?
C24 C22 C25 104.8(5) . . ?
C25 C22 C21 113.7(4) . . ?
C23 C22 C21 110.4(5) . . ?
C23 C22 C24 106.8(5) . . ?
C23 C22 C25 106.3(6) . . ?
O10 C42 C41 109.5(4) . . ?
C13 C12 C11 116.0(4) . . ?
C13 C12 C14 111.3(5) . . ?
C13 C12 C15 104.6(5) . . ?
C14 C12 C11 112.3(4) . . ?
C14 C12 C15 100.6(6) . . ?
C15 C12 C11 110.7(5) . . ?
O6 C35 C36 111.3(4) . . ?
O10 C43 C44 108.6(4) . . ?
C46 C45 O11 108.7(4) . . ?
O13 C49 C50 112.2(4) . . ?
O11 C44 C43 115.9(4) . . ?
O6 C34 C33 114.2(4) . . ?
O7 C37 C38 105.5(4) . . ?
O12 C47 C48 108.4(5) . . ?
O13 C48 C47 109.2(5) . . ?
O9 C41 C42 113.2(4) . . ?
O9 C50 C49 105.4(5) . . ?
O12 C46 C45 109.0(4) . . ?

_shelx_res_file                  
;
TITL rhal1343 in P2(1)/n
    mn(ditox)3k(15c5)2.res
    created by SHELXL-2017/1 at 10:10:43 on 12-Mar-2018
REM Solution 1 R1 0.214 Rweak 0.014, Alpha = 0.0798 in P2(1)/n
REM Formula: C50 O13 K Mn
CELL 0.71073 11.3584 17.2479 29.111 90 91.552 90
ZERR 4 0.0005 0.0008 0.0013 0 0.0009 0
LATT 1
SYMM 0.5-X,0.5+Y,0.5-Z
SFAC C H O K Mn
UNIT 200 412 52 4 4

L.S. 20
PLAN  50
SIZE 0.51 0.637 0.658
TEMP -173.14
FREE K1 C44
BOND
LIST 6
fmap 2
acta
SHEL 999 0.8
REM <olex2.extras>
REM <HklSrc "%./Mn(ditox)3K(15C5)2.hkl">
REM </olex2.extras>

WGHT    0.112200   14.212100
FVAR       0.25803
MN1   5    0.353713    0.757949    0.591790    11.00000    0.02766    0.01851 =
         0.04559   -0.00239    0.01576    0.00003
K1    4    0.753964    0.751686    0.838350    11.00000    0.02707    0.02315 =
         0.02662   -0.00255    0.00659   -0.00683
O2    3    0.306454    0.650600    0.591178    11.00000    0.02774    0.02218 =
         0.06495   -0.00764    0.01397   -0.00567
O3    3    0.253784    0.835165    0.618321    11.00000    0.03410    0.01826 =
         0.07462   -0.00796    0.02623   -0.00124
O4    3    0.728504    0.593218    0.816027    11.00000    0.04350    0.02853 =
         0.04221   -0.00095    0.01144   -0.00599
O5    3    0.829140    0.641188    0.904476    11.00000    0.04005    0.03571 =
         0.03580    0.00321    0.01058   -0.00044
O1    3    0.506445    0.786307    0.570432    11.00000    0.03409    0.02554 =
         0.08272    0.00686    0.03558    0.00650
O8    3    0.575652    0.710428    0.772943    11.00000    0.03786    0.04283 =
         0.04311    0.00282   -0.00062   -0.00984
O10   3    0.923951    0.834644    0.888136    11.00000    0.05356    0.03531 =
         0.06051    0.00130   -0.00288   -0.01017
O9    3    0.998646    0.706614    0.832685    11.00000    0.04045    0.04251 =
         0.06078    0.00497    0.01876   -0.00177
O6    3    0.665377    0.752179    0.931663    11.00000    0.05058    0.05589 =
         0.05418   -0.00280    0.02447   -0.00261
O13   3    0.868810    0.729848    0.750976    11.00000    0.06285    0.05833 =
         0.03968   -0.00167    0.01458   -0.01589
O7    3    0.494686    0.737163    0.860457    11.00000    0.05135    0.04812 =
         0.06123   -0.00546    0.00352   -0.00316
O12   3    0.783555    0.881980    0.768465    11.00000    0.05545    0.04303 =
         0.06115    0.00547   -0.01106   -0.00566
O11   3    0.705240    0.906249    0.858223    11.00000    0.04948    0.04008 =
         0.07745   -0.01045    0.02132   -0.01477
C11   1    0.205816    0.608567    0.601485    11.00000    0.02506    0.01829 =
         0.06178   -0.00340    0.00574   -0.00403
C21   1    0.254913    0.915265    0.623220    11.00000    0.02923    0.01684 =
         0.04769   -0.00220    0.01318   -0.00004
C1    1    0.599301    0.751743    0.548043    11.00000    0.02130    0.02806 =
         0.04626    0.00270    0.00947    0.00346
C38   1    0.453599    0.717693    0.782226    11.00000    0.03460    0.04626 =
         0.05677    0.00261   -0.00679   -0.00912
AFIX  23
H38A  2    0.421314    0.666639    0.790994    11.00000   -1.20000
H38B  2    0.410043    0.735945    0.754362    11.00000   -1.20000
AFIX   0
C31   1    0.747608    0.542156    0.854007    11.00000    0.07022    0.02352 =
         0.04281    0.00003    0.01352    0.00154
AFIX  23
H31A  2    0.762375    0.488991    0.842711    11.00000   -1.20000
H31B  2    0.676670    0.540877    0.873017    11.00000   -1.20000
AFIX   0

C28   1    0.030200    0.913872    0.636572    11.00000    0.02838    0.03607 =
         0.06752    0.00541    0.00854    0.00511
AFIX 137
H28A  2    0.044073    0.858951    0.643441    11.00000   -1.50000
H28B  2   -0.045991    0.919746    0.620338    11.00000   -1.50000
H28C  2    0.029788    0.943443    0.665313    11.00000   -1.50000
AFIX   0
C16   1    0.222913    0.574084    0.651014    11.00000    0.03678    0.05888 =
         0.03844   -0.01595    0.01008   -0.01471

C33   1    0.769406    0.633026    0.946281    11.00000    0.04604    0.04957 =
         0.03332    0.00769    0.00877   -0.00787
AFIX  23
H33A  2    0.821047    0.607575    0.969706    11.00000   -1.20000
H33B  2    0.697724    0.601043    0.941555    11.00000   -1.20000
AFIX   0

C2    1    0.669638    0.821154    0.525416    11.00000    0.03360    0.03794 =
         0.04886    0.00650    0.01944    0.00145
C30   1    0.346688    0.951030    0.590672    11.00000    0.04583    0.02492 =
         0.06260    0.00047    0.02043   -0.00404
AFIX 137
H30A  2    0.423602    0.926688    0.596519    11.00000   -1.50000
H30B  2    0.352805    1.006913    0.596332    11.00000   -1.50000
H30C  2    0.321490    0.942026    0.558653    11.00000   -1.50000
AFIX   0

C40   1    0.624902    0.575739    0.790091    11.00000    0.04617    0.03597 =
         0.04711   -0.00976    0.01228   -0.01470
AFIX  23
H40A  2    0.556533    0.574211    0.810455    11.00000   -1.20000
H40B  2    0.632524    0.524306    0.775372    11.00000   -1.20000
AFIX   0
C39   1    0.606475    0.637233    0.753940    11.00000    0.05321    0.04471 =
         0.03701   -0.00952   -0.00107   -0.01064
AFIX  23
H39A  2    0.679621    0.643067    0.736529    11.00000   -1.20000
H39B  2    0.543174    0.620401    0.732117    11.00000   -1.20000
AFIX   0
C32   1    0.851374    0.569594    0.882437    11.00000    0.04828    0.03824 =
         0.04623    0.00618    0.01446    0.01218
AFIX  23
H32A  2    0.871531    0.530001    0.905983    11.00000   -1.20000
H32B  2    0.919978    0.575538    0.862470    11.00000   -1.20000
AFIX   0

C6    1    0.670972    0.698322    0.583697    11.00000    0.04444    0.03293 =
         0.05278    0.00073   -0.00008    0.00822
C26   1    0.127741    0.944152    0.606446    11.00000    0.04219    0.03992 =
         0.03904    0.00033    0.01368    0.00960
C36   1    0.472188    0.778089    0.899808    11.00000    0.05746    0.03738 =
         0.07480   -0.00616    0.04438    0.00414
AFIX  23
H36A  2    0.387440    0.775015    0.906697    11.00000   -1.20000
H36B  2    0.493454    0.833300    0.895831    11.00000   -1.20000
AFIX   0

C22   1    0.293421    0.933585    0.674613    11.00000    0.04768    0.03653 =
         0.04686    0.00410   -0.00150   -0.01189
C42   1    1.041055    0.822486    0.878406    11.00000    0.05641    0.05320 =
         0.04580   -0.00188    0.01257   -0.02194
AFIX  23
H42A  2    1.091909    0.842400    0.903922    11.00000   -1.20000
H42B  2    1.060947    0.850754    0.850054    11.00000   -1.20000
AFIX   0

C12   1    0.186766    0.548403    0.560998    11.00000    0.06093    0.03446 =
         0.03961    0.00574   -0.00853   -0.01704
C35   1    0.545405    0.742656    0.938612    11.00000    0.04963    0.07779 =
         0.05431   -0.03000    0.02746   -0.03458
AFIX  23
H35A  2    0.524638    0.767419    0.967984    11.00000   -1.20000
H35B  2    0.527202    0.686672    0.940851    11.00000   -1.20000
AFIX   0
C43   1    0.893442    0.915135    0.898095    11.00000    0.07042    0.04375 =
         0.04404   -0.01108    0.00659   -0.03222
AFIX  23
H43A  2    0.925031    0.949759    0.874265    11.00000   -1.20000
H43B  2    0.928245    0.930653    0.928258    11.00000   -1.20000
AFIX   0
C45   1    0.708847    0.965860    0.822859    11.00000    0.03487    0.02620 =
         0.11208    0.00953    0.00476    0.00580
AFIX  23
H45A  2    0.647946    1.005600    0.828374    11.00000   -1.20000
H45B  2    0.786811    0.991558    0.823693    11.00000   -1.20000
AFIX   0
C49   1    0.975200    0.684904    0.756321    11.00000    0.06147    0.04504 =
         0.05447   -0.01075    0.02937    0.00237
AFIX  23
H49A  2    1.015865    0.683571    0.726679    11.00000   -1.20000
H49B  2    0.954555    0.630969    0.764500    11.00000   -1.20000
AFIX   0

C5    1    0.583610    0.873440    0.499663    11.00000    0.06039    0.05836 =
         0.04799    0.02026    0.01926    0.00925
AFIX 137
H5A   2    0.543036    0.843833    0.475252    11.00000   -1.50000
H5B   2    0.626388    0.916742    0.486091    11.00000   -1.50000
H5C   2    0.525701    0.893601    0.520970    11.00000   -1.50000
AFIX   0

C44   1    0.763912    0.921880    0.898738    11.00000    0.05163    0.04575 =
         0.06457   -0.00214    0.02092   -0.01087
AFIX  23
H44A  2    0.734574    0.886170    0.922468    11.00000   -1.20000
H44B  2    0.743818    0.975272    0.908243    11.00000   -1.20000
AFIX   0
C34   1    0.736987    0.713292    0.961736    11.00000    0.06954    0.05260 =
         0.03072   -0.00422    0.01583   -0.01186
AFIX  23
H34A  2    0.697473    0.709441    0.991548    11.00000   -1.20000
H34B  2    0.810119    0.743686    0.966825    11.00000   -1.20000
AFIX   0
C37   1    0.439155    0.773507    0.819942    11.00000    0.03402    0.05401 =
         0.08380   -0.00184    0.00535   -0.00231
AFIX  23
H37A  2    0.478189    0.823265    0.812896    11.00000   -1.20000
H37B  2    0.354659    0.783473    0.825011    11.00000   -1.20000
AFIX   0

C24   1    0.226914    0.887397    0.710358    11.00000    0.05990    0.05678 =
         0.04580    0.00015   -0.00339   -0.01423
AFIX 137
H24A  2    0.145645    0.906242    0.711469    11.00000   -1.50000
H24B  2    0.265715    0.893927    0.740589    11.00000   -1.50000
H24C  2    0.226690    0.832373    0.701961    11.00000   -1.50000
AFIX   0

C47   1    0.775655    0.844223    0.725837    11.00000    0.10786    0.05058 =
         0.03301    0.01627   -0.00953   -0.02445
AFIX  23
H47A  2    0.774346    0.882813    0.700654    11.00000   -1.20000
H47B  2    0.702191    0.813413    0.723550    11.00000   -1.20000
AFIX   0

C10   1    0.549413    0.698620    0.509835    11.00000    0.04223    0.04388 =
         0.07467   -0.00912   -0.01289    0.00293
AFIX 137
H10A  2    0.489340    0.664504    0.522456    11.00000   -1.50000
H10B  2    0.613113    0.667173    0.497514    11.00000   -1.50000
H10C  2    0.513985    0.730321    0.485180    11.00000   -1.50000
AFIX   0

C48   1    0.880618    0.791998    0.721867    11.00000    0.07785    0.05700 =
         0.04471   -0.00012    0.00739   -0.02270
AFIX  23
H48A  2    0.886404    0.773480    0.689818    11.00000   -1.20000
H48B  2    0.953469    0.820937    0.730065    11.00000   -1.20000
AFIX   0
C41   1    1.062052    0.738818    0.872198    11.00000    0.03446    0.06651 =
         0.04922    0.00576    0.00374   -0.00699
AFIX  23
H41A  2    1.147449    0.730044    0.868617    11.00000   -1.20000
H41B  2    1.038048    0.710985    0.900174    11.00000   -1.20000
AFIX   0

C17   1    0.109153    0.540905    0.671470    11.00000    0.06634    0.09752 =
         0.05095   -0.03050    0.02234   -0.04386
AFIX 137
H17A  2    0.048046    0.581028    0.671109    11.00000   -1.50000
H17B  2    0.125421    0.524185    0.703184    11.00000   -1.50000
H17C  2    0.081930    0.496483    0.653076    11.00000   -1.50000
AFIX   0
C4    1    0.730186    0.872814    0.561244    11.00000    0.06176    0.05985 =
         0.08799    0.00890   -0.01044   -0.03405
AFIX 137
H4A   2    0.673297    0.888250    0.584249    11.00000   -1.50000
H4B   2    0.761106    0.919149    0.546267    11.00000   -1.50000
H4C   2    0.795148    0.844310    0.576286    11.00000   -1.50000
AFIX   0

C50   1    1.055311    0.716634    0.791821    11.00000    0.05590    0.06597 =
         0.05876    0.00794    0.02316    0.01382
AFIX  23
H50A  2    1.131321    0.688516    0.792342    11.00000   -1.20000
H50B  2    1.070498    0.772295    0.786161    11.00000   -1.20000
AFIX   0
C46   1    0.687594    0.929891    0.778448    11.00000    0.03232    0.06230 =
         0.10121    0.01504   -0.01180   -0.00338
AFIX  23
H46A  2    0.614412    0.898756    0.778900    11.00000   -1.20000
H46B  2    0.677927    0.970288    0.754483    11.00000   -1.20000
AFIX   0

C27   1    0.113365    1.030703    0.599377    11.00000    0.05873    0.04827 =
         0.10479    0.03567    0.02042    0.01468
AFIX 137
H27A  2    0.128070    1.057608    0.628623    11.00000   -1.50000
H27B  2    0.033018    1.041775    0.588126    11.00000   -1.50000
H27C  2    0.169708    1.048708    0.576809    11.00000   -1.50000
AFIX   0
C20   1    0.097876    0.662608    0.601512    11.00000    0.02708    0.03145 =
         0.17337    0.00762    0.01378    0.00321
AFIX 137
H20A  2    0.105766    0.699156    0.627187    11.00000   -1.50000
H20B  2    0.026262    0.631662    0.604867    11.00000   -1.50000
H20C  2    0.092918    0.691393    0.572500    11.00000   -1.50000
AFIX   0
C7    1    0.596192    0.625628    0.592942    11.00000    0.04334    0.07588 =
         0.15026    0.06791    0.02109    0.02140
AFIX 137
H7A   2    0.513175    0.640441    0.594863    11.00000   -1.50000
H7B   2    0.622683    0.601839    0.621995    11.00000   -1.50000
H7C   2    0.605198    0.588410    0.567845    11.00000   -1.50000
AFIX   0
C13   1    0.090480    0.488746    0.567397    11.00000    0.13415    0.08720 =
         0.04193    0.00278   -0.01022   -0.08453
AFIX 137
H13A  2    0.114653    0.452465    0.591783    11.00000   -1.50000
H13B  2    0.076842    0.460228    0.538625    11.00000   -1.50000
H13C  2    0.017732    0.514998    0.575915    11.00000   -1.50000
AFIX   0
C19   1    0.263815    0.640374    0.682900    11.00000    0.07612    0.11069 =
         0.06885   -0.04892    0.01402   -0.05325
AFIX 137
H19A  2    0.344433    0.655291    0.675600    11.00000   -1.50000
H19B  2    0.261708    0.623067    0.714931    11.00000   -1.50000
H19C  2    0.211387    0.685041    0.678502    11.00000   -1.50000
AFIX   0
C3    1    0.760800    0.794876    0.489983    11.00000    0.06225    0.06937 =
         0.10172    0.01896    0.05205    0.01512
AFIX 137
H3A   2    0.820752    0.762364    0.505295    11.00000   -1.50000
H3B   2    0.798453    0.840534    0.476750    11.00000   -1.50000
H3C   2    0.720869    0.765104    0.465486    11.00000   -1.50000
AFIX   0
C18   1    0.315272    0.511865    0.654484    11.00000    0.07564    0.09684 =
         0.06084    0.04569    0.00676    0.01452
AFIX 137
H18A  2    0.290718    0.467428    0.635559    11.00000   -1.50000
H18B  2    0.325242    0.495419    0.686577    11.00000   -1.50000
H18C  2    0.390106    0.532157    0.643579    11.00000   -1.50000
AFIX   0
C25   1    0.275889    1.020191    0.688423    11.00000    0.18869    0.04380 =
         0.05488   -0.00572   -0.02200   -0.02887
AFIX 137
H25A  2    0.305990    1.053874    0.664304    11.00000   -1.50000
H25B  2    0.318821    1.030610    0.717421    11.00000   -1.50000
H25C  2    0.191850    1.030458    0.692213    11.00000   -1.50000
AFIX   0
C14   1    0.302125    0.509982    0.547171    11.00000    0.12876    0.05196 =
         0.06598   -0.02795    0.03435   -0.02070
AFIX 137
H14A  2    0.363658    0.549520    0.544903    11.00000   -1.50000
H14B  2    0.290582    0.484305    0.517358    11.00000   -1.50000
H14C  2    0.325935    0.471540    0.570408    11.00000   -1.50000
AFIX   0
C8    1    0.785362    0.667793    0.568066    11.00000    0.03919    0.09184 =
         0.13958    0.05370    0.01467    0.02911
AFIX 137
H8A   2    0.775247    0.646682    0.536955    11.00000   -1.50000
H8B   2    0.812925    0.626725    0.588989    11.00000   -1.50000
H8C   2    0.843417    0.709819    0.567937    11.00000   -1.50000
AFIX   0
C29   1    0.096942    0.903468    0.559014    11.00000    0.07004    0.11196 =
         0.04653   -0.01820    0.00077   -0.00407
AFIX 137
H29A  2    0.139593    0.929220    0.534490    11.00000   -1.50000
H29B  2    0.012018    0.907163    0.552517    11.00000   -1.50000
H29C  2    0.120107    0.848782    0.560609    11.00000   -1.50000
AFIX   0
C23   1    0.420972    0.916436    0.682465    11.00000    0.04743    0.14744 =
         0.10680    0.03486   -0.01900   -0.00914
AFIX 137
H23A  2    0.435952    0.861740    0.675626    11.00000   -1.50000
H23B  2    0.443195    0.927119    0.714607    11.00000   -1.50000
H23C  2    0.467648    0.949170    0.662326    11.00000   -1.50000
AFIX   0
C9    1    0.675830    0.737122    0.629517    11.00000    0.20367    0.08328 =
         0.05841    0.00923   -0.04775    0.02205
AFIX 137
H9A   2    0.736633    0.777443    0.629745    11.00000   -1.50000
H9B   2    0.694804    0.698727    0.653403    11.00000   -1.50000
H9C   2    0.599242    0.760682    0.635499    11.00000   -1.50000
AFIX   0
C15   1    0.151677    0.590149    0.516157    11.00000    0.16556    0.10666 =
         0.07011    0.04671   -0.03154   -0.07246
AFIX 137
H15A  2    0.074510    0.614668    0.519388    11.00000   -1.50000
H15B  2    0.147613    0.552561    0.490919    11.00000   -1.50000
H15C  2    0.210491    0.629887    0.509517    11.00000   -1.50000
AFIX   0
HKLF 4


REM  rhal1343 in P2(1)/n
REM R1 =  0.0830 for    8039 Fo > 4sig(Fo)  and  0.1180 for all   11671 data
REM    607 parameters refined using      0 restraints

END

WGHT      0.1122     14.2122

REM Highest difference peak  1.628,  deepest hole -0.903,  1-sigma level  0.088
Q1    1   0.0277  0.7569  0.6036  11.00000  0.05    1.63
Q2    1   0.4965  0.8028  0.8508  11.00000  0.05    1.59
Q3    1   0.6138  0.7064  0.9202  11.00000  0.05    1.22
Q4    1   0.6754  0.8774  0.7879  11.00000  0.05    1.17
Q5    1   0.8402  0.7847  0.7495  11.00000  0.05    1.03
Q6    1   0.3938  0.7522  0.6147  11.00000  0.05    0.96
Q7    1   0.7852  0.7426  0.6129  11.00000  0.05    0.95
Q8    1   0.1256  0.9606  0.5545  11.00000  0.05    0.92
Q9    1   1.0839  0.7412  0.8297  11.00000  0.05    0.83
Q10   1   0.6995  0.8770  0.7396  11.00000  0.05    0.80
Q11   1   0.4029  0.8568  0.6805  11.00000  0.05    0.79
Q12   1   0.9650  0.7530  0.7392  11.00000  0.05    0.79
Q13   1   0.9716  0.8291  0.8604  11.00000  0.05    0.74
Q14   1   0.6278  0.6612  0.6231  11.00000  0.05    0.73
Q15   1   0.2610  0.4740  0.5694  11.00000  0.05    0.71
Q16   1   0.3720  0.9972  0.6872  11.00000  0.05    0.70
Q17   1   0.6774  0.9585  0.8621  11.00000  0.05    0.68
Q18   1   0.9562  0.8602  0.9131  11.00000  0.05    0.66
Q19   1   0.5648  0.7622  0.9037  11.00000  0.05    0.55
Q20   1   0.9754  0.7002  0.7992  11.00000  0.05    0.52
Q21   1   0.9958  0.7655  0.8463  11.00000  0.05    0.51
Q22   1   0.7716  0.8836  0.8820  11.00000  0.05    0.49
Q23   1   0.6136  0.6269  0.8047  11.00000  0.05    0.45
Q24   1   0.7443  0.7798  0.8435  11.00000  0.05    0.41
Q25   1   0.8368  0.5969  0.8476  11.00000  0.05    0.41
Q26   1   0.7816  0.6897  0.9247  11.00000  0.05    0.40
Q27   1   0.8473  0.8598  0.7300  11.00000  0.05    0.39
Q28   1   0.6651  0.8982  0.5422  11.00000  0.05    0.39
Q29   1   0.7363  0.6339  0.5488  11.00000  0.05    0.39
Q30   1   0.1416  0.8313  0.6267  11.00000  0.05    0.38
Q31   1   0.1285  0.6608  0.6303  11.00000  0.05    0.38
Q32   1   0.7086  0.7586  0.8219  11.00000  0.05    0.38
Q33   1   0.3022  0.5849  0.6919  11.00000  0.05    0.38
Q34   1   0.2614  0.5431  0.6576  11.00000  0.05    0.37
Q35   1   0.4365  0.8178  0.8135  11.00000  0.05    0.37
Q36   1   0.1979  0.5762  0.5849  11.00000  0.05    0.36
Q37   1   0.3793  0.5349  0.6645  11.00000  0.05    0.36
Q38   1   0.8463  0.8613  0.9033  11.00000  0.05    0.35
Q39   1   0.5162  0.7666  0.8082  11.00000  0.05    0.35
Q40   1   0.1660  0.4947  0.6738  11.00000  0.05    0.35
Q41   1   0.2048  0.5814  0.6255  11.00000  0.05    0.34
Q42   1   0.1840  0.9243  0.6180  11.00000  0.05    0.32
Q43   1   0.5375  0.7857  0.5964  11.00000  0.05    0.32
Q44   1   0.4568  0.8019  0.7986  11.00000  0.05    0.32
Q45   1   0.0962  0.6951  0.5951  11.00000  0.05    0.32
Q46   1   0.8314  0.9480  0.8937  11.00000  0.05    0.31
Q47   1   0.7540  0.6193  0.5584  11.00000  0.05    0.31
Q48   1   0.1234  0.6315  0.5320  11.00000  0.05    0.31
Q49   1   0.1025  1.0164  0.5939  11.00000  0.05    0.31
Q50   1   1.0663  0.7859  0.8662  11.00000  0.05    0.30
;
_shelx_res_checksum              31274
_olex2_submission_special_instructions 'No special instructions were received'


####################################################################### 
# 
# This file contains crystal structure data downloaded from the 
# Cambridge Structural Database (CSD) hosted by the Cambridge 
# Crystallographic Data Centre (CCDC).
# 
# Full information about CCDC data access policies and citation 
# guidelines are available at http://www.ccdc.cam.ac.uk/access/V1 
# 
# Audit and citation data items may have been added by the CCDC. 
# Please retain this information to preserve the provenance of 
# this file and to allow appropriate attribution of the data. 
# 
#######################################################################

data_cmpd_1_mn(ditox)3k(thf)2
_database_code_depnum_ccdc_archive 'CCDC 1829121'
_audit_update_record             
;
2018-03-12 deposited with the CCDC.
2018-04-16 downloaded from the CCDC.
;
_audit_creation_date             2018-03-12
_audit_creation_method           
;
Olex2 1.2
(compiled 2017.08.10 svn.r3461 for OlexSys, GUI svn.r5381)
;
_shelx_SHELXL_version_number     2017/1
_chemical_name_common            ?
_chemical_name_systematic        ?
_chemical_formula_moiety         'C38 H79 K Mn O5'
_chemical_formula_sum            'C38 H79 K Mn O5'
_chemical_formula_weight         710.05
_chemical_melting_point          ?
loop_
_atom_type_symbol
_atom_type_description
_atom_type_scat_dispersion_real
_atom_type_scat_dispersion_imag
_atom_type_scat_source
C C 0.0033 0.0016 'International Tables Vol C Tables 4.2.6.8 and 6.1.1.4'
H H 0.0000 0.0000 'International Tables Vol C Tables 4.2.6.8 and 6.1.1.4'
O O 0.0106 0.0060 'International Tables Vol C Tables 4.2.6.8 and 6.1.1.4'
K K 0.2009 0.2494 'International Tables Vol C Tables 4.2.6.8 and 6.1.1.4'
Mn Mn 0.3368 0.7283 'International Tables Vol C Tables 4.2.6.8 and 6.1.1.4'

_shelx_space_group_comment       
;
The symmetry employed for this shelxl refinement is uniquely defined
by the following loop, which should always be used as a source of
symmetry information in preference to the above space-group names.
They are only intended as comments.
;
_space_group_crystal_system      monoclinic
_space_group_IT_number           15
_space_group_name_H-M_alt        'C 1 2/c 1'
_space_group_name_Hall           '-C 2yc'
loop_
_space_group_symop_operation_xyz
'x, y, z'
'-x, y, -z+1/2'
'x+1/2, y+1/2, z'
'-x+1/2, y+1/2, -z+1/2'
'-x, -y, -z'
'x, -y, z-1/2'
'-x+1/2, -y+1/2, -z'
'x+1/2, -y+1/2, z-1/2'

_cell_length_a                   18.3234(12)
_cell_length_b                   15.9361(10)
_cell_length_c                   16.7710(11)
_cell_angle_alpha                90
_cell_angle_beta                 122.0930(10)
_cell_angle_gamma                90
_cell_volume                     4148.8(5)
_cell_formula_units_Z            4
_cell_measurement_reflns_used    9891
_cell_measurement_temperature    100(2)
_cell_measurement_theta_max      27.847
_cell_measurement_theta_min      2.556
_shelx_estimated_absorpt_T_max   0.831
_shelx_estimated_absorpt_T_min   0.756
_exptl_absorpt_coefficient_mu    0.455
_exptl_absorpt_correction_T_max  0.7456
_exptl_absorpt_correction_T_min  0.6105
_exptl_absorpt_correction_type   multi-scan
_exptl_absorpt_process_details   
;
SADABS-2012/1 (Bruker,2012) was used for absorption correction.
wR2(int) was 0.0806 before and 0.0470 after correction.
The Ratio of minimum to maximum transmission is 0.8188.
The \l/2 correction factor is 0.0015.
;
_exptl_absorpt_special_details   ?
_exptl_crystal_colour            colourless
_exptl_crystal_density_diffrn    1.137
_exptl_crystal_density_meas      ?
_exptl_crystal_density_method    'not measured'
_exptl_crystal_description       Block
_exptl_crystal_F_000             1564
_exptl_crystal_size_max          0.65
_exptl_crystal_size_mid          0.424
_exptl_crystal_size_min          0.422
_exptl_transmission_factor_max   ?
_exptl_transmission_factor_min   ?
_diffrn_reflns_av_R_equivalents  0.0339
_diffrn_reflns_av_unetI/netI     0.0198
_diffrn_reflns_Laue_measured_fraction_full 1.000
_diffrn_reflns_Laue_measured_fraction_max 1.000
_diffrn_reflns_limit_h_max       24
_diffrn_reflns_limit_h_min       -24
_diffrn_reflns_limit_k_max       20
_diffrn_reflns_limit_k_min       -20
_diffrn_reflns_limit_l_max       22
_diffrn_reflns_limit_l_min       -22
_diffrn_reflns_number            36865
_diffrn_reflns_point_group_measured_fraction_full 1.000
_diffrn_reflns_point_group_measured_fraction_max 1.000
_diffrn_reflns_theta_full        25.242
_diffrn_reflns_theta_max         27.928
_diffrn_reflns_theta_min         1.831
_diffrn_ambient_temperature      99.95
_diffrn_detector_area_resol_mean 7.39
_diffrn_measured_fraction_theta_full 1.000
_diffrn_measured_fraction_theta_max 1.000
_diffrn_measurement_device_type  'Bruker APEX-II CCD'
_diffrn_measurement_method       '\f and \w scans'
_diffrn_radiation_monochromator  graphite
_diffrn_radiation_type           MoK\a
_diffrn_radiation_wavelength     0.71073
_diffrn_source                   'fine-focus sealed tube'
_diffrn_standards_number         0
_reflns_Friedel_coverage         0.000
_reflns_Friedel_fraction_full    .
_reflns_Friedel_fraction_max     .
_reflns_number_gt                4277
_reflns_number_total             4972
_reflns_special_details          
;
 Reflections were merged by SHELXL according to the crystal
 class for the calculation of statistics and refinement.
 
 _reflns_Friedel_fraction is defined as the number of unique
 Friedel pairs measured divided by the number that would be
 possible theoretically, ignoring centric projections and
 systematic absences.
;
_reflns_threshold_expression     'I > 2\s(I)'
_computing_cell_refinement       'SAINT V8.32B (?, 2016)'
_computing_data_collection       ?
_computing_data_reduction        'SAINT V8.32B (?, 2016)'
_computing_molecular_graphics    'Olex2 (Dolomanov et al., 2009)'
_computing_publication_material  'Olex2 (Dolomanov et al., 2009)'
_computing_structure_refinement  'ShelXL (Sheldrick, 2015)'
_computing_structure_solution    'ShelXT (Sheldrick, 2015)'
_refine_diff_density_max         0.833
_refine_diff_density_min         -0.471
_refine_diff_density_rms         0.064
_refine_ls_extinction_coef       .
_refine_ls_extinction_method     none
_refine_ls_goodness_of_fit_ref   1.031
_refine_ls_hydrogen_treatment    constr
_refine_ls_matrix_type           full
_refine_ls_number_parameters     255
_refine_ls_number_reflns         4972
_refine_ls_number_restraints     34
_refine_ls_R_factor_all          0.0610
_refine_ls_R_factor_gt           0.0517
_refine_ls_restrained_S_all      1.035
_refine_ls_shift/su_max          0.001
_refine_ls_shift/su_mean         0.000
_refine_ls_structure_factor_coef Fsqd
_refine_ls_weighting_details     
'w=1/[\s^2^(Fo^2^)+(0.0693P)^2^+7.9685P] where P=(Fo^2^+2Fc^2^)/3'
_refine_ls_weighting_scheme      calc
_refine_ls_wR_factor_gt          0.1347
_refine_ls_wR_factor_ref         0.1440
_refine_special_details          ?
_olex2_refinement_description    
;
1. Fixed Uiso
 At 1.2 times of:
  All C(H,H) groups
 At 1.5 times of:
  All C(H,H,H) groups
2. Uiso/Uaniso restraints and constraints
Uanis(C11A) = Uanis(C12A) = Uanis(C13A) = Uanis(C14A) = Uanis(C15A) =
Uanis(C16A) = Uanis(C17A) = Uanis(C18A) = Uanis(C19A) = Uanis(C20A) =
Uanis(C11B) = Uanis(C12B) = Uanis(C13B) = Uanis(C14B) = Uanis(C15B) =
Uanis(C16B) = Uanis(C17B) = Uanis(C18B) = Uanis(C19B) = Uanis(C20B)
Uanis(C31A) = Uanis(C32A) = Uanis(C33A) = Uanis(C34A) = Uanis(C31B) =
Uanis(C32B) = Uanis(C33B) = Uanis(C34B)
3. Same fragment restrains
{C11A, C12A, C13A, C14A, C15A, C16A, C17A, C18A, C19A, C20A} sigma for 1-2:
0.02, 1-3: 0.04
{C11B, C12B, C13B, C14B, C15B, C16B, C17B, C18B, C19B, C20B} sigma for 1-2:
0.02, 1-3: 0.04
as
{C11A, C12A, C13A, C14A, C15A, C16A, C17A, C18A, C19A, C20A}
{O3A, C31A, C32A, C33A, C34A} sigma for 1-2: 0.02, 1-3: 0.04
{O3B, C31B, C32B, C33B, C34B} sigma for 1-2: 0.02, 1-3: 0.04
as
{O3A, C31A, C32A, C33A, C34A}
4. Others
 Sof(O3B)=Sof(C31B)=Sof(H31C)=Sof(H31D)=Sof(C32B)=Sof(H32C)=Sof(H32D)=
 Sof(C33B)=Sof(H33C)=Sof(H33D)=Sof(C34B)=Sof(H34C)=Sof(H34D)=1-FVAR(1)
 Sof(C11B)=Sof(C12B)=Sof(C13B)=Sof(H13D)=Sof(H13E)=Sof(H13F)=Sof(C14B)=
 Sof(H14D)=Sof(H14E)=Sof(H14F)=Sof(C15B)=Sof(H15D)=Sof(H15E)=Sof(H15F)=
 Sof(C16B)=Sof(C17B)=Sof(H17D)=Sof(H17E)=Sof(H17F)=Sof(C18B)=Sof(H18D)=
 Sof(H18E)=Sof(H18F)=Sof(C19B)=Sof(H19D)=Sof(H19E)=Sof(H19F)=Sof(C20B)=
 Sof(H20D)=Sof(H20E)=Sof(H20F)=0.5*(1-FVAR(2))
 Sof(C11A)=Sof(C12A)=Sof(C13A)=Sof(H13A)=Sof(H13B)=Sof(H13C)=Sof(C14A)=
 Sof(H14A)=Sof(H14B)=Sof(H14C)=Sof(C15A)=Sof(H15A)=Sof(H15B)=Sof(H15C)=
 Sof(C16A)=Sof(C17A)=Sof(H17A)=Sof(H17B)=Sof(H17C)=Sof(C18A)=Sof(H18A)=
 Sof(H18B)=Sof(H18C)=Sof(C19A)=Sof(H19A)=Sof(H19B)=Sof(H19C)=Sof(C20A)=
 Sof(H20A)=Sof(H20B)=Sof(H20C)=0.5*FVAR(2)
 Sof(O3A)=Sof(C31A)=Sof(H31A)=Sof(H31B)=Sof(C32A)=Sof(H32A)=Sof(H32B)=
 Sof(C33A)=Sof(H33A)=Sof(H33B)=Sof(C34A)=Sof(H34A)=Sof(H34B)=FVAR(1)
 Fixed Sof: O2A(0.5)
5.a Secondary CH2 refined with riding coordinates:
 C31A(H31A,H31B), C32A(H32A,H32B), C33A(H33A,H33B), C34A(H34A,H34B), C31B(H31C,
 H31D), C32B(H32C,H32D), C33B(H33C,H33D), C34B(H34C,H34D)
5.b Me refined with riding coordinates and stretchable bonds:
 C3(H3A,H3B,H3C), C4(H4A,H4B,H4C), C5(H5A,H5B,H5C), C7(H7A,H7B,H7C), C8(H8A,
 H8B,H8C), C9(H9A,H9B,H9C), C10(H10A,H10B,H10C), C13A(H13A,H13B,H13C),
 C14A(H14A,H14B,H14C), C15A(H15A,H15B,H15C), C17A(H17A,H17B,H17C), C18A(H18A,
 H18B,H18C), C19A(H19A,H19B,H19C), C20A(H20A,H20B,H20C), C13B(H13D,H13E,H13F),
 C14B(H14D,H14E,H14F), C15B(H15D,H15E,H15F), C17B(H17D,H17E,H17F), C18B(H18D,
 H18E,H18F), C19B(H19D,H19E,H19F), C20B(H20D,H20E,H20F)
;
_atom_sites_solution_hydrogens   geom
_atom_sites_solution_primary     direct
_atom_sites_solution_secondary   difmap
loop_
_atom_site_label
_atom_site_type_symbol
_atom_site_fract_x
_atom_site_fract_y
_atom_site_fract_z
_atom_site_U_iso_or_equiv
_atom_site_adp_type
_atom_site_occupancy
_atom_site_site_symmetry_order
_atom_site_calc_flag
_atom_site_refinement_flags_posn
_atom_site_refinement_flags_adp
_atom_site_refinement_flags_occupancy
_atom_site_disorder_assembly
_atom_site_disorder_group
Mn1 Mn 0.500000 -0.18712(2) -0.250000 0.02686(13) Uani 1 2 d S T P A .
K1 K 0.500000 -0.39979(4) -0.250000 0.03662(17) Uani 1 2 d S T P A .
O1 O 0.50826(9) -0.26854(9) -0.15708(10) 0.0310(3) Uani 1 1 d . . . . .
C1 C 0.50722(14) -0.25900(15) -0.07437(15) 0.0363(5) Uani 1 1 d . . . . .
C2 C 0.59897(16) -0.2885(2) 0.01043(19) 0.0606(8) Uani 1 1 d . . . . .
C3 C 0.6657(2) -0.2196(3) 0.0279(3) 0.0920(15) Uani 1 1 d . . . . .
H3A H 0.6492(5) -0.1679(15) 0.0427(5) 0.138 Uiso 1 1 calc GR . . . .
H3B H 0.7212(17) -0.2359(6) 0.0792(15) 0.138 Uiso 1 1 calc GR . . . .
H3C H 0.6678(2) -0.2126(4) -0.0273(16) 0.138 Uiso 1 1 calc GR . . . .
C4 C 0.6039(2) -0.3013(3) 0.1044(2) 0.0922(16) Uani 1 1 d . . . . .
H4A H 0.5846(6) -0.2510(15) 0.1198(5) 0.138 Uiso 1 1 calc GR . . . .
H4B H 0.5675(11) -0.3476(14) 0.0984(3) 0.138 Uiso 1 1 calc GR . . . .
H4C H 0.6626(18) -0.3131(5) 0.1536(15) 0.138 Uiso 1 1 calc GR . . . .
C5 C 0.62988(18) -0.3692(3) -0.0128(2) 0.0704(10) Uani 1 1 d . . . . .
H5A H 0.62720(19) -0.3622(3) -0.0703(14) 0.106 Uiso 1 1 calc GR . . A .
H5B H 0.6874(13) -0.3806(4) 0.0359(11) 0.106 Uiso 1 1 calc GR . . . .
H5C H 0.5941(8) -0.4145(11) -0.0182(3) 0.106 Uiso 1 1 calc GR . . . .
C6 C 0.42514(14) -0.30671(14) -0.08802(16) 0.0349(5) Uani 1 1 d . . . . .
C7 C 0.39856(17) -0.27816(19) -0.0191(2) 0.0492(6) Uani 1 1 d . . . . .
H7A H 0.3927(2) -0.2166(12) -0.0216(2) 0.074 Uiso 1 1 calc GR . . . .
H7B H 0.3430(11) -0.3042(5) -0.0370(4) 0.074 Uiso 1 1 calc GR . . . .
H7C H 0.4430(9) -0.2955(4) 0.0454(13) 0.074 Uiso 1 1 calc GR . . . .
C8 C 0.43324(17) -0.40272(16) -0.0809(2) 0.0503(6) Uani 1 1 d . . . . .
H8A H 0.4812(9) -0.4183(3) -0.0193(12) 0.075 Uiso 1 1 calc GR . . . .
H8B H 0.3807(10) -0.4266(5) -0.0903(3) 0.075 Uiso 1 1 calc GR . . . .
H8C H 0.4429(3) -0.4237(4) -0.1287(9) 0.075 Uiso 1 1 calc GR . . . .
C9 C 0.34780(14) -0.28753(15) -0.18753(17) 0.0402(5) Uani 1 1 d . . . . .
H9A H 0.3397(2) -0.2270(11) -0.1958(2) 0.060 Uiso 1 1 calc GR . . . .
H9B H 0.3587(2) -0.3103(4) -0.2342(9) 0.060 Uiso 1 1 calc GR . . . .
H9C H 0.2961(9) -0.3132(5) -0.1955(2) 0.060 Uiso 1 1 calc GR . . . .
C10 C 0.4946(2) -0.16500(18) -0.0619(2) 0.0567(7) Uani 1 1 d . . . . .
H10A H 0.4938(2) -0.1577(2) -0.0062(11) 0.085 Uiso 1 1 calc GR . . . .
H10B H 0.5407(9) -0.1335(7) -0.0573(2) 0.085 Uiso 1 1 calc GR . . . .
H10C H 0.4416(11) -0.1461(4) -0.1146(11) 0.085 Uiso 1 1 calc GR . . . .
O2A O 0.5095(14) -0.06938(15) -0.2396(13) 0.030(2) Uani 0.5 1 d . . . . .
C11A C 0.5049(7) 0.0146(11) -0.2262(9) 0.0419(5) Uani 0.234(3) 1 d D . . A -1
C12A C 0.5841(10) 0.0535(9) -0.2294(10) 0.0419(5) Uani 0.234(3) 1 d D . . A -1
C13A C 0.6608(7) -0.0070(7) -0.1831(9) 0.0419(5) Uani 0.234(3) 1 d D . . A -1
H13A H 0.681(2) -0.0160(12) -0.113(7) 0.063 Uiso 0.234(3) 1 calc GR . . A -1
H13B H 0.6426(19) -0.064(6) -0.218(4) 0.063 Uiso 0.234(3) 1 calc GR . . A -1
H13C H 0.711(5) 0.018(3) -0.1866(10) 0.063 Uiso 0.234(3) 1 calc GR . . A -1
C14A C 0.6091(10) 0.1394(8) -0.1784(12) 0.0419(5) Uani 0.234(3) 1 d D . . A -1
H14A H 0.6277(15) 0.1299(10) -0.094(6) 0.063 Uiso 0.234(3) 1 calc GR . . A -1
H14B H 0.674(4) 0.169(2) -0.1775(12) 0.063 Uiso 0.234(3) 1 calc GR . . A -1
H14C H 0.546(4) 0.190(3) -0.221(3) 0.063 Uiso 0.234(3) 1 calc GR . . A -1
C15A C 0.5612(7) 0.0618(7) -0.3307(8) 0.0419(5) Uani 0.234(3) 1 d D . . A -1
H15A H 0.509(5) 0.103(4) -0.368(4) 0.063 Uiso 0.234(3) 1 calc GR . . A -1
H15B H 0.614(5) 0.086(2) -0.3312(8) 0.063 Uiso 0.234(3) 1 calc GR . . A -1
H15C H 0.5450(18) 0.003(6) -0.363(3) 0.063 Uiso 0.234(3) 1 calc GR . . A -1
C16A C 0.4135(10) 0.0524(10) -0.2880(10) 0.0419(5) Uani 0.234(3) 1 d D . . A -1
C17A C 0.3698(7) 0.0232(7) -0.3940(8) 0.0419(5) Uani 0.234(3) 1 d D . . A -1
H17A H 0.409(3) 0.0426(17) -0.421(2) 0.063 Uiso 0.234(3) 1 calc GR . . A -1
H17B H 0.3635(9) -0.044(5) -0.3977(8) 0.063 Uiso 0.234(3) 1 calc GR . . A -1
H17C H 0.307(5) 0.051(2) -0.436(3) 0.063 Uiso 0.234(3) 1 calc GR . . A -1
C18A C 0.3523(7) 0.0217(7) -0.2583(10) 0.0419(5) Uani 0.234(3) 1 d D . . A -1
H18A H 0.290(5) 0.049(2) -0.303(4) 0.063 Uiso 0.234(3) 1 calc GR . . A -1
H18B H 0.3468(8) -0.045(6) -0.2644(10) 0.063 Uiso 0.234(3) 1 calc GR . . A -1
H18C H 0.377(2) 0.0395(16) -0.187(6) 0.063 Uiso 0.234(3) 1 calc GR . . A -1
C19A C 0.4091(8) 0.1527(7) -0.2845(10) 0.0419(5) Uani 0.234(3) 1 d D . . A -1
H19A H 0.446(4) 0.177(2) -0.3024(17) 0.063 Uiso 0.234(3) 1 calc GR . . A -1
H19B H 0.351(5) 0.1709(19) -0.327(4) 0.063 Uiso 0.234(3) 1 calc GR . . A -1
H19C H 0.4273(19) 0.1700(18) -0.222(6) 0.063 Uiso 0.234(3) 1 calc GR . . A -1
C20A C 0.5341(7) 0.0245(8) -0.1205(9) 0.0419(5) Uani 0.234(3) 1 d D . . A -1
H20A H 0.5318(7) 0.093(6) -0.1045(16) 0.063 Uiso 0.234(3) 1 calc GR . . A -1
H20B H 0.490(4) -0.013(3) -0.1065(14) 0.063 Uiso 0.234(3) 1 calc GR . . A -1
H20C H 0.602(6) 0.000(2) -0.074(4) 0.063 Uiso 0.234(3) 1 calc GR . . A -1
C11B C 0.4981(7) 0.0159(9) -0.2683(9) 0.0419(5) Uani 0.266(3) 1 d D . . A -2
C12B C 0.4096(7) 0.0437(7) -0.2789(9) 0.0419(5) Uani 0.266(3) 1 d D . . A -2
C13B C 0.3439(6) -0.0277(6) -0.3294(8) 0.0419(5) Uani 0.266(3) 1 d D . . A -2
H13D H 0.3376(8) -0.0391(12) -0.391(5) 0.063 Uiso 0.266(3) 1 calc GR . . A -2
H13E H 0.3644(19) -0.079(4) -0.290(3) 0.063 Uiso 0.266(3) 1 calc GR . . A -2
H13F H 0.288(5) -0.0108(15) -0.3398(12) 0.063 Uiso 0.266(3) 1 calc GR . . A -2
C14B C 0.3687(7) 0.1243(6) -0.3365(8) 0.0419(5) Uani 0.266(3) 1 d D . . A -2
H14D H 0.3654(9) 0.1209(7) -0.380(5) 0.063 Uiso 0.266(3) 1 calc GR . . A -2
H14E H 0.327(5) 0.1296(8) -0.3441(12) 0.063 Uiso 0.266(3) 1 calc GR . . A -2
H14F H 0.394(3) 0.159(4) -0.312(3) 0.063 Uiso 0.266(3) 1 calc GR . . A -2
C15B C 0.4142(6) 0.0560(6) -0.1860(8) 0.0419(5) Uani 0.266(3) 1 d D . . A -2
H15D H 0.441(2) 0.004(4) -0.145(3) 0.063 Uiso 0.266(3) 1 calc GR . . A -2
H15E H 0.451(3) 0.107(4) -0.152(3) 0.063 Uiso 0.266(3) 1 calc GR . . A -2
H15F H 0.354(5) 0.0647(9) -0.1991(13) 0.063 Uiso 0.266(3) 1 calc GR . . A -2
C16B C 0.5825(6) 0.0630(6) -0.1949(7) 0.0419(5) Uani 0.266(3) 1 d D . . A -2
C17B C 0.6134(6) 0.0381(6) -0.0914(7) 0.0419(5) Uani 0.266(3) 1 d D . . A -2
H17D H 0.571(3) 0.0500(11) -0.0800(12) 0.063 Uiso 0.266(3) 1 calc GR . . A -2
H17E H 0.6254(11) -0.018(4) -0.0832(10) 0.063 Uiso 0.266(3) 1 calc GR . . A -2
H17F H 0.662(4) 0.068(2) -0.051(3) 0.063 Uiso 0.266(3) 1 calc GR . . A -2
C18B C 0.6574(6) 0.0407(6) -0.2068(8) 0.0419(5) Uani 0.266(3) 1 d D . . A -2
H18D H 0.6406(13) 0.0562(13) -0.277(5) 0.063 Uiso 0.266(3) 1 calc GR . . A -2
H18E H 0.714(4) 0.075(3) -0.157(4) 0.063 Uiso 0.266(3) 1 calc GR . . A -2
H18F H 0.6706(11) -0.025(5) -0.1950(12) 0.063 Uiso 0.266(3) 1 calc GR . . A -2
C19B C 0.5750(7) 0.1625(6) -0.1957(8) 0.0419(5) Uani 0.266(3) 1 d D . . A -2
H19D H 0.524(4) 0.1793(14) -0.1876(11) 0.063 Uiso 0.266(3) 1 calc GR . . A -2
H19E H 0.632(4) 0.188(2) -0.140(4) 0.063 Uiso 0.266(3) 1 calc GR . . A -2
H19F H 0.5634(11) 0.1859(18) -0.260(5) 0.063 Uiso 0.266(3) 1 calc GR . . A -2
C20B C 0.4893(6) 0.0268(7) -0.3654(8) 0.0419(5) Uani 0.266(3) 1 d D . . A -2
H20D H 0.4825(8) 0.080(4) -0.3806(15) 0.063 Uiso 0.266(3) 1 calc GR . . A -2
H20E H 0.536(4) 0.0083(16) -0.3618(8) 0.063 Uiso 0.266(3) 1 calc GR . . A -2
H20F H 0.445(4) -0.001(2) -0.408(4) 0.063 Uiso 0.266(3) 1 calc GR . . A -2
O3A O 0.6151(6) -0.5231(6) -0.2155(6) 0.0499(19) Uani 0.467(7) 1 d D . . A 1
C31A C 0.6977(5) -0.5072(5) -0.1965(7) 0.0636(7) Uani 0.467(7) 1 d D . . A 1
H31A H 0.721478 -0.455570 -0.158331 0.076 Uiso 0.467(7) 1 calc R . . A 1
H31B H 0.696492 -0.499943 -0.255820 0.076 Uiso 0.467(7) 1 calc R . . A 1
C32A C 0.7522(7) -0.5830(6) -0.1423(10) 0.0636(7) Uani 0.467(7) 1 d D . . A 1
H32A H 0.771541 -0.613544 -0.179284 0.076 Uiso 0.467(7) 1 calc R . . A 1
H32B H 0.803380 -0.565694 -0.081465 0.076 Uiso 0.467(7) 1 calc R . . A 1
C33A C 0.6929(6) -0.6365(7) -0.1272(11) 0.0636(7) Uani 0.467(7) 1 d D . . A 1
H33A H 0.693600 -0.695113 -0.146364 0.076 Uiso 0.467(7) 1 calc R . . A 1
H33B H 0.711696 -0.636272 -0.059899 0.076 Uiso 0.467(7) 1 calc R . . A 1
C34A C 0.6122(5) -0.6040(5) -0.1803(7) 0.0636(7) Uani 0.467(7) 1 d D . . A 1
H34A H 0.586196 -0.599124 -0.141743 0.076 Uiso 0.467(7) 1 calc R . . A 1
H34B H 0.575769 -0.642056 -0.233693 0.076 Uiso 0.467(7) 1 calc R . . A 1
O3B O 0.6245(6) -0.5081(6) -0.1821(6) 0.059(2) Uani 0.533(7) 1 d D . . A 2
C31B C 0.6283(4) -0.5815(4) -0.1393(6) 0.0636(7) Uani 0.533(7) 1 d D . . A 2
H31C H 0.573462 -0.612639 -0.176909 0.076 Uiso 0.533(7) 1 calc R . . A 2
H31D H 0.638509 -0.570862 -0.076046 0.076 Uiso 0.533(7) 1 calc R . . A 2
C32B C 0.7065(6) -0.6351(6) -0.1310(9) 0.0636(7) Uani 0.533(7) 1 d D . . A 2
H32C H 0.742473 -0.660872 -0.068021 0.076 Uiso 0.533(7) 1 calc R . . A 2
H32D H 0.685607 -0.679223 -0.179880 0.076 Uiso 0.533(7) 1 calc R . . A 2
C33B C 0.7545(6) -0.5669(5) -0.1471(9) 0.0636(7) Uani 0.533(7) 1 d D . . A 2
H33C H 0.815652 -0.565630 -0.095053 0.076 Uiso 0.533(7) 1 calc R . . A 2
H33D H 0.751752 -0.576421 -0.206983 0.076 Uiso 0.533(7) 1 calc R . . A 2
C34B C 0.7139(4) -0.4924(4) -0.1507(6) 0.0636(7) Uani 0.533(7) 1 d D . . A 2
H34C H 0.716754 -0.452988 -0.194620 0.076 Uiso 0.533(7) 1 calc R . . A 2
H34D H 0.743736 -0.466193 -0.087528 0.076 Uiso 0.533(7) 1 calc R . . A 2

loop_
_atom_site_aniso_label
_atom_site_aniso_U_11
_atom_site_aniso_U_22
_atom_site_aniso_U_33
_atom_site_aniso_U_23
_atom_site_aniso_U_13
_atom_site_aniso_U_12
Mn1 0.0278(2) 0.0205(2) 0.0410(3) 0.000 0.02414(19) 0.000
K1 0.0339(3) 0.0241(3) 0.0519(4) 0.000 0.0228(3) 0.000
O1 0.0385(8) 0.0302(7) 0.0345(7) -0.0014(6) 0.0263(6) -0.0055(6)
C1 0.0355(11) 0.0475(12) 0.0340(10) -0.0033(9) 0.0239(9) -0.0073(9)
C2 0.0294(12) 0.114(3) 0.0354(12) -0.0033(14) 0.0155(10) -0.0045(14)
C3 0.0490(18) 0.161(4) 0.070(2) -0.053(2) 0.0340(17) -0.045(2)
C4 0.0485(17) 0.185(5) 0.0320(14) 0.009(2) 0.0142(13) 0.015(2)
C5 0.0328(13) 0.120(3) 0.0524(16) 0.0224(17) 0.0187(12) 0.0283(16)
C6 0.0302(10) 0.0406(11) 0.0413(11) 0.0125(9) 0.0239(9) 0.0043(8)
C7 0.0483(14) 0.0641(16) 0.0533(14) 0.0175(12) 0.0391(12) 0.0104(12)
C8 0.0485(14) 0.0420(13) 0.0756(18) 0.0227(12) 0.0432(14) 0.0061(10)
C9 0.0298(10) 0.0432(12) 0.0479(13) 0.0070(10) 0.0209(10) 0.0062(9)
C10 0.080(2) 0.0548(15) 0.0652(17) -0.0254(13) 0.0585(16) -0.0246(14)
O2A 0.042(8) 0.0224(9) 0.021(7) -0.0014(14) 0.015(5) -0.0013(17)
C11A 0.0400(10) 0.0338(9) 0.0645(16) 0.0003(13) 0.0363(11) 0.0009(11)
C12A 0.0400(10) 0.0338(9) 0.0645(16) 0.0003(13) 0.0363(11) 0.0009(11)
C13A 0.0400(10) 0.0338(9) 0.0645(16) 0.0003(13) 0.0363(11) 0.0009(11)
C14A 0.0400(10) 0.0338(9) 0.0645(16) 0.0003(13) 0.0363(11) 0.0009(11)
C15A 0.0400(10) 0.0338(9) 0.0645(16) 0.0003(13) 0.0363(11) 0.0009(11)
C16A 0.0400(10) 0.0338(9) 0.0645(16) 0.0003(13) 0.0363(11) 0.0009(11)
C17A 0.0400(10) 0.0338(9) 0.0645(16) 0.0003(13) 0.0363(11) 0.0009(11)
C18A 0.0400(10) 0.0338(9) 0.0645(16) 0.0003(13) 0.0363(11) 0.0009(11)
C19A 0.0400(10) 0.0338(9) 0.0645(16) 0.0003(13) 0.0363(11) 0.0009(11)
C20A 0.0400(10) 0.0338(9) 0.0645(16) 0.0003(13) 0.0363(11) 0.0009(11)
C11B 0.0400(10) 0.0338(9) 0.0645(16) 0.0003(13) 0.0363(11) 0.0009(11)
C12B 0.0400(10) 0.0338(9) 0.0645(16) 0.0003(13) 0.0363(11) 0.0009(11)
C13B 0.0400(10) 0.0338(9) 0.0645(16) 0.0003(13) 0.0363(11) 0.0009(11)
C14B 0.0400(10) 0.0338(9) 0.0645(16) 0.0003(13) 0.0363(11) 0.0009(11)
C15B 0.0400(10) 0.0338(9) 0.0645(16) 0.0003(13) 0.0363(11) 0.0009(11)
C16B 0.0400(10) 0.0338(9) 0.0645(16) 0.0003(13) 0.0363(11) 0.0009(11)
C17B 0.0400(10) 0.0338(9) 0.0645(16) 0.0003(13) 0.0363(11) 0.0009(11)
C18B 0.0400(10) 0.0338(9) 0.0645(16) 0.0003(13) 0.0363(11) 0.0009(11)
C19B 0.0400(10) 0.0338(9) 0.0645(16) 0.0003(13) 0.0363(11) 0.0009(11)
C20B 0.0400(10) 0.0338(9) 0.0645(16) 0.0003(13) 0.0363(11) 0.0009(11)
O3A 0.047(3) 0.047(4) 0.071(5) 0.028(4) 0.042(4) 0.020(3)
C31A 0.0543(13) 0.0517(13) 0.0915(17) 0.0286(13) 0.0433(13) 0.0084(11)
C32A 0.0543(13) 0.0517(13) 0.0915(17) 0.0286(13) 0.0433(13) 0.0084(11)
C33A 0.0543(13) 0.0517(13) 0.0915(17) 0.0286(13) 0.0433(13) 0.0084(11)
C34A 0.0543(13) 0.0517(13) 0.0915(17) 0.0286(13) 0.0433(13) 0.0084(11)
O3B 0.056(3) 0.064(4) 0.076(5) 0.027(4) 0.047(4) 0.024(3)
C31B 0.0543(13) 0.0517(13) 0.0915(17) 0.0286(13) 0.0433(13) 0.0084(11)
C32B 0.0543(13) 0.0517(13) 0.0915(17) 0.0286(13) 0.0433(13) 0.0084(11)
C33B 0.0543(13) 0.0517(13) 0.0915(17) 0.0286(13) 0.0433(13) 0.0084(11)
C34B 0.0543(13) 0.0517(13) 0.0915(17) 0.0286(13) 0.0433(13) 0.0084(11)

_geom_special_details            
;
 All esds (except the esd in the dihedral angle between two l.s. planes)
 are estimated using the full covariance matrix.  The cell esds are taken
 into account individually in the estimation of esds in distances, angles
 and torsion angles; correlations between esds in cell parameters are only
 used when they are defined by crystal symmetry.  An approximate (isotropic)
 treatment of cell esds is used for estimating esds involving l.s. planes.
;
loop_
_geom_bond_atom_site_label_1
_geom_bond_atom_site_label_2
_geom_bond_distance
_geom_bond_site_symmetry_2
_geom_bond_publ_flag
Mn1 K1 3.3891(7) . ?
Mn1 O1 1.9708(14) 2_654 ?
Mn1 O1 1.9709(14) . ?
Mn1 O2A 1.884(3) . ?
Mn1 O2A 1.884(3) 2_654 ?
K1 O1 2.5643(15) . ?
K1 O1 2.5643(15) 2_654 ?
K1 C5 3.416(3) 2_654 ?
K1 C5 3.416(3) . ?
K1 O3A 2.711(8) 2_654 ?
K1 O3A 2.711(8) . ?
K1 O3B 2.592(8) 2_654 ?
K1 O3B 2.592(8) . ?
O1 C1 1.406(2) . ?
C1 C2 1.590(4) . ?
C1 C6 1.590(3) . ?
C1 C10 1.547(4) . ?
C2 C3 1.551(5) . ?
C2 C4 1.543(4) . ?
C2 C5 1.536(5) . ?
C3 H3A 0.95(3) . ?
C3 H3B 0.95(3) . ?
C3 H3C 0.95(3) . ?
C4 H4A 0.96(3) . ?
C4 H4B 0.96(3) . ?
C4 H4C 0.96(3) . ?
C5 H5A 0.95(2) . ?
C5 H5B 0.95(2) . ?
C5 H5C 0.95(2) . ?
C6 C7 1.542(3) . ?
C6 C8 1.536(3) . ?
C6 C9 1.541(3) . ?
C7 H7A 0.986(19) . ?
C7 H7B 0.986(19) . ?
C7 H7C 0.986(19) . ?
C8 H8A 0.967(18) . ?
C8 H8B 0.967(18) . ?
C8 H8C 0.967(18) . ?
C9 H9A 0.974(17) . ?
C9 H9B 0.974(17) . ?
C9 H9C 0.974(17) . ?
C10 H10A 0.950(19) . ?
C10 H10B 0.950(19) . ?
C10 H10C 0.950(19) . ?
O2A O2A 0.34(3) 2_654 ?
O2A C11A 1.367(18) . ?
O2A C11B 1.419(16) . ?
C11A C12A 1.605(14) . ?
C11A C16A 1.548(15) . ?
C11A C20A 1.564(12) . ?
C12A C13A 1.532(14) . ?
C12A C14A 1.549(14) . ?
C12A C15A 1.524(13) . ?
C13A H13A 1.04(10) . ?
C13A H13B 1.04(10) . ?
C13A H13C 1.04(10) . ?
C14A H14A 1.27(8) . ?
C14A H14B 1.27(8) . ?
C14A H14C 1.27(9) . ?
C15A H15A 1.05(10) . ?
C15A H15B 1.05(10) . ?
C15A H15C 1.05(10) . ?
C16A C17A 1.582(15) . ?
C16A C18A 1.531(13) . ?
C16A C19A 1.602(15) . ?
C17A H17A 1.08(9) . ?
C17A H17B 1.08(9) . ?
C17A H17C 1.08(9) . ?
C18A H18A 1.07(9) . ?
C18A H18B 1.07(9) . ?
C18A H18C 1.07(9) . ?
C19A H19A 0.95(9) . ?
C19A H19B 0.95(9) . ?
C19A H19C 0.95(9) . ?
C20A H20A 1.13(9) . ?
C20A H20B 1.13(9) . ?
C20A H20C 1.13(9) . ?
C11B C12B 1.598(12) . ?
C11B C16B 1.565(13) . ?
C11B C20B 1.559(11) . ?
C12B C13B 1.542(13) . ?
C12B C14B 1.541(12) . ?
C12B C15B 1.526(13) . ?
C13B H13D 0.99(8) . ?
C13B H13E 0.99(8) . ?
C13B H13F 0.99(8) . ?
C14B H14D 0.70(8) . ?
C14B H14E 0.70(8) . ?
C14B H14F 0.70(8) . ?
C15B H15D 1.02(8) . ?
C15B H15E 1.02(8) . ?
C15B H15F 1.02(8) . ?
C16B C17B 1.564(12) . ?
C16B C18B 1.530(11) . ?
C16B C19B 1.592(12) . ?
C17B H17D 0.91(7) . ?
C17B H17E 0.91(7) . ?
C17B H17F 0.91(7) . ?
C18B H18D 1.07(8) . ?
C18B H18E 1.07(8) . ?
C18B H18F 1.07(8) . ?
C19B H19D 1.05(7) . ?
C19B H19E 1.05(7) . ?
C19B H19F 1.05(7) . ?
C20B H20D 0.87(7) . ?
C20B H20E 0.87(7) . ?
C20B H20F 0.87(7) . ?
O3A C31A 1.396(12) . ?
O3A C34A 1.429(12) . ?
C31A H31A 0.9900 . ?
C31A H31B 0.9900 . ?
C31A C32A 1.522(10) . ?
C32A H32A 0.9900 . ?
C32A H32B 0.9900 . ?
C32A C33A 1.506(8) . ?
C33A H33A 0.9900 . ?
C33A H33B 0.9900 . ?
C33A C34A 1.359(11) . ?
C34A H34A 0.9900 . ?
C34A H34B 0.9900 . ?
O3B C31B 1.354(11) . ?
O3B C34B 1.452(12) . ?
C31B H31C 0.9900 . ?
C31B H31D 0.9900 . ?
C31B C32B 1.609(10) . ?
C32B H32C 0.9900 . ?
C32B H32D 0.9900 . ?
C32B C33B 1.509(7) . ?
C33B H33C 0.9900 . ?
C33B H33D 0.9900 . ?
C33B C34B 1.386(10) . ?
C34B H34C 0.9900 . ?
C34B H34D 0.9900 . ?

loop_
_geom_angle_atom_site_label_1
_geom_angle_atom_site_label_2
_geom_angle_atom_site_label_3
_geom_angle
_geom_angle_site_symmetry_1
_geom_angle_site_symmetry_3
_geom_angle_publ_flag
O1 Mn1 K1 48.83(4) 2_654 . ?
O1 Mn1 K1 48.83(4) . . ?
O1 Mn1 O1 97.66(8) 2_654 . ?
O2A Mn1 K1 174.9(4) 2_654 . ?
O2A Mn1 K1 174.9(4) . . ?
O2A Mn1 O1 128.2(8) 2_654 2_654 ?
O2A Mn1 O1 133.9(9) . 2_654 ?
O2A Mn1 O1 128.2(8) . . ?
O2A Mn1 O1 133.9(8) 2_654 . ?
O2A Mn1 O2A 10.3(9) 2_654 . ?
Mn1 K1 C5 81.79(7) . 2_654 ?
Mn1 K1 C5 81.79(7) . . ?
O1 K1 Mn1 35.35(3) . . ?
O1 K1 Mn1 35.35(3) 2_654 . ?
O1 K1 O1 70.69(6) 2_654 . ?
O1 K1 C5 111.78(8) . 2_654 ?
O1 K1 C5 52.85(7) . . ?
O1 K1 C5 111.78(8) 2_654 . ?
O1 K1 C5 52.85(7) 2_654 2_654 ?
O1 K1 O3A 120.6(2) 2_654 . ?
O1 K1 O3A 132.3(2) . . ?
O1 K1 O3A 132.3(2) 2_654 2_654 ?
O1 K1 O3A 120.6(2) . 2_654 ?
O1 K1 O3B 124.4(2) . 2_654 ?
O1 K1 O3B 121.5(2) . . ?
O1 K1 O3B 121.5(2) 2_654 2_654 ?
O1 K1 O3B 124.4(2) 2_654 . ?
C5 K1 C5 163.58(14) . 2_654 ?
O3A K1 Mn1 136.5(2) . . ?
O3A K1 Mn1 136.5(2) 2_654 . ?
O3A K1 C5 82.71(19) 2_654 2_654 ?
O3A K1 C5 109.51(18) 2_654 . ?
O3A K1 C5 82.71(19) . . ?
O3A K1 C5 109.51(18) . 2_654 ?
O3A K1 O3A 87.0(5) 2_654 . ?
O3B K1 Mn1 131.8(3) 2_654 . ?
O3B K1 Mn1 131.8(3) . . ?
O3B K1 C5 120.85(18) 2_654 . ?
O3B K1 C5 71.18(19) . . ?
O3B K1 O3B 96.5(5) 2_654 . ?
Mn1 O1 K1 95.82(5) . . ?
C1 O1 Mn1 132.34(13) . . ?
C1 O1 K1 131.35(13) . . ?
O1 C1 C2 106.76(18) . . ?
O1 C1 C6 108.30(17) . . ?
O1 C1 C10 108.62(18) . . ?
C6 C1 C2 117.2(2) . . ?
C10 C1 C2 109.1(2) . . ?
C10 C1 C6 106.56(18) . . ?
C3 C2 C1 108.2(3) . . ?
C4 C2 C1 114.4(2) . . ?
C4 C2 C3 106.7(3) . . ?
C5 C2 C1 112.2(2) . . ?
C5 C2 C3 106.3(3) . . ?
C5 C2 C4 108.6(3) . . ?
C2 C3 H3A 109.5 . . ?
C2 C3 H3B 109.5 . . ?
C2 C3 H3C 109.5 . . ?
H3A C3 H3B 109.5 . . ?
H3A C3 H3C 109.5 . . ?
H3B C3 H3C 109.5 . . ?
C2 C4 H4A 109.5 . . ?
C2 C4 H4B 109.5 . . ?
C2 C4 H4C 109.5 . . ?
H4A C4 H4B 109.5 . . ?
H4A C4 H4C 109.5 . . ?
H4B C4 H4C 109.5 . . ?
K1 C5 H5A 37.1 . . ?
K1 C5 H5B 138.2 . . ?
K1 C5 H5C 76.2 . . ?
C2 C5 K1 106.97(16) . . ?
C2 C5 H5A 109.5 . . ?
C2 C5 H5B 109.5 . . ?
C2 C5 H5C 109.5 . . ?
H5A C5 H5B 109.5 . . ?
H5A C5 H5C 109.5 . . ?
H5B C5 H5C 109.5 . . ?
C7 C6 C1 113.7(2) . . ?
C8 C6 C1 114.85(18) . . ?
C8 C6 C7 106.97(19) . . ?
C8 C6 C9 106.1(2) . . ?
C9 C6 C1 108.45(17) . . ?
C9 C6 C7 106.17(18) . . ?
C6 C7 H7A 109.5 . . ?
C6 C7 H7B 109.5 . . ?
C6 C7 H7C 109.5 . . ?
H7A C7 H7B 109.5 . . ?
H7A C7 H7C 109.5 . . ?
H7B C7 H7C 109.5 . . ?
C6 C8 H8A 109.5 . . ?
C6 C8 H8B 109.5 . . ?
C6 C8 H8C 109.5 . . ?
H8A C8 H8B 109.5 . . ?
H8A C8 H8C 109.5 . . ?
H8B C8 H8C 109.5 . . ?
C6 C9 H9A 109.5 . . ?
C6 C9 H9B 109.5 . . ?
C6 C9 H9C 109.5 . . ?
H9A C9 H9B 109.5 . . ?
H9A C9 H9C 109.5 . . ?
H9B C9 H9C 109.5 . . ?
C1 C10 H10A 109.5 . . ?
C1 C10 H10B 109.5 . . ?
C1 C10 H10C 109.5 . . ?
H10A C10 H10B 109.5 . . ?
H10A C10 H10C 109.5 . . ?
H10B C10 H10C 109.5 . . ?
O2A O2A Mn1 84.9(4) 2_654 . ?
O2A O2A C11A 93(2) 2_654 . ?
O2A O2A C11B 76.4(19) 2_654 . ?
C11A O2A Mn1 168(2) . . ?
C11B O2A Mn1 158.8(13) . . ?
O2A C11A C12A 103.7(16) . . ?
O2A C11A C16A 114.2(13) . . ?
O2A C11A C20A 105.7(13) . . ?
C16A C11A C12A 120.2(10) . . ?
C16A C11A C20A 108.5(10) . . ?
C20A C11A C12A 103.1(10) . . ?
C13A C12A C11A 110.0(10) . . ?
C13A C12A C14A 110.7(11) . . ?
C14A C12A C11A 109.3(10) . . ?
C15A C12A C11A 110.6(11) . . ?
C15A C12A C13A 104.7(10) . . ?
C15A C12A C14A 111.4(11) . . ?
C12A C13A H13A 109.5 . . ?
C12A C13A H13B 109.5 . . ?
C12A C13A H13C 109.5 . . ?
H13A C13A H13B 109.5 . . ?
H13A C13A H13C 109.5 . . ?
H13B C13A H13C 109.5 . . ?
C12A C14A H14A 109.5 . . ?
C12A C14A H14B 109.5 . . ?
C12A C14A H14C 109.5 . . ?
H14A C14A H14B 109.5 . . ?
H14A C14A H14C 109.5 . . ?
H14B C14A H14C 109.5 . . ?
C12A C15A H15A 109.5 . . ?
C12A C15A H15B 109.5 . . ?
C12A C15A H15C 109.5 . . ?
H15A C15A H15B 109.5 . . ?
H15A C15A H15C 109.5 . . ?
H15B C15A H15C 109.5 . . ?
C11A C16A C17A 111.1(10) . . ?
C11A C16A C19A 114.9(12) . . ?
C17A C16A C19A 109.3(10) . . ?
C18A C16A C11A 112.1(10) . . ?
C18A C16A C17A 104.5(11) . . ?
C18A C16A C19A 104.3(10) . . ?
C16A C17A H17A 109.5 . . ?
C16A C17A H17B 109.5 . . ?
C16A C17A H17C 109.5 . . ?
H17A C17A H17B 109.5 . . ?
H17A C17A H17C 109.5 . . ?
H17B C17A H17C 109.5 . . ?
C16A C18A H18A 109.5 . . ?
C16A C18A H18B 109.5 . . ?
C16A C18A H18C 109.5 . . ?
H18A C18A H18B 109.5 . . ?
H18A C18A H18C 109.5 . . ?
H18B C18A H18C 109.5 . . ?
C16A C19A H19A 109.5 . . ?
C16A C19A H19B 109.5 . . ?
C16A C19A H19C 109.5 . . ?
H19A C19A H19B 109.5 . . ?
H19A C19A H19C 109.5 . . ?
H19B C19A H19C 109.5 . . ?
C11A C20A H20A 109.5 . . ?
C11A C20A H20B 109.5 . . ?
C11A C20A H20C 109.5 . . ?
H20A C20A H20B 109.5 . . ?
H20A C20A H20C 109.5 . . ?
H20B C20A H20C 109.5 . . ?
O2A C11B C12B 105.1(15) . . ?
O2A C11B C16B 106.7(10) . . ?
O2A C11B C20B 112.1(14) . . ?
C16B C11B C12B 118.3(9) . . ?
C20B C11B C12B 108.5(9) . . ?
C20B C11B C16B 106.2(8) . . ?
C13B C12B C11B 107.8(9) . . ?
C14B C12B C11B 115.3(9) . . ?
C14B C12B C13B 107.0(9) . . ?
C15B C12B C11B 114.8(9) . . ?
C15B C12B C13B 105.0(8) . . ?
C15B C12B C14B 106.2(9) . . ?
C12B C13B H13D 109.5 . . ?
C12B C13B H13E 109.5 . . ?
C12B C13B H13F 109.5 . . ?
H13D C13B H13E 109.5 . . ?
H13D C13B H13F 109.5 . . ?
H13E C13B H13F 109.5 . . ?
C12B C14B H14D 109.5 . . ?
C12B C14B H14E 109.5 . . ?
C12B C14B H14F 109.5 . . ?
H14D C14B H14E 109.5 . . ?
H14D C14B H14F 109.5 . . ?
H14E C14B H14F 109.5 . . ?
C12B C15B H15D 109.5 . . ?
C12B C15B H15E 109.5 . . ?
C12B C15B H15F 109.5 . . ?
H15D C15B H15E 109.5 . . ?
H15D C15B H15F 109.5 . . ?
H15E C15B H15F 109.5 . . ?
C11B C16B C19B 115.2(8) . . ?
C17B C16B C11B 112.0(8) . . ?
C17B C16B C19B 103.9(8) . . ?
C18B C16B C11B 111.5(8) . . ?
C18B C16B C17B 105.4(8) . . ?
C18B C16B C19B 108.1(7) . . ?
C16B C17B H17D 109.5 . . ?
C16B C17B H17E 109.5 . . ?
C16B C17B H17F 109.5 . . ?
H17D C17B H17E 109.5 . . ?
H17D C17B H17F 109.5 . . ?
H17E C17B H17F 109.5 . . ?
C16B C18B H18D 109.5 . . ?
C16B C18B H18E 109.5 . . ?
C16B C18B H18F 109.5 . . ?
H18D C18B H18E 109.5 . . ?
H18D C18B H18F 109.5 . . ?
H18E C18B H18F 109.5 . . ?
C16B C19B H19D 109.5 . . ?
C16B C19B H19E 109.5 . . ?
C16B C19B H19F 109.5 . . ?
H19D C19B H19E 109.5 . . ?
H19D C19B H19F 109.5 . . ?
H19E C19B H19F 109.5 . . ?
C11B C20B H20D 109.5 . . ?
C11B C20B H20E 109.5 . . ?
C11B C20B H20F 109.5 . . ?
H20D C20B H20E 109.5 . . ?
H20D C20B H20F 109.5 . . ?
H20E C20B H20F 109.5 . . ?
C31A O3A K1 122.9(6) . . ?
C31A O3A C34A 110.1(6) . . ?
C34A O3A K1 123.2(6) . . ?
O3A C31A H31A 110.5 . . ?
O3A C31A H31B 110.5 . . ?
O3A C31A C32A 106.3(7) . . ?
H31A C31A H31B 108.7 . . ?
C32A C31A H31A 110.5 . . ?
C32A C31A H31B 110.5 . . ?
C31A C32A H32A 110.9 . . ?
C31A C32A H32B 110.9 . . ?
H32A C32A H32B 108.9 . . ?
C33A C32A C31A 104.3(8) . . ?
C33A C32A H32A 110.9 . . ?
C33A C32A H32B 110.9 . . ?
C32A C33A H33A 110.2 . . ?
C32A C33A H33B 110.2 . . ?
H33A C33A H33B 108.5 . . ?
C34A C33A C32A 107.7(8) . . ?
C34A C33A H33A 110.2 . . ?
C34A C33A H33B 110.2 . . ?
O3A C34A H34A 109.6 . . ?
O3A C34A H34B 109.6 . . ?
C33A C34A O3A 110.4(7) . . ?
C33A C34A H34A 109.6 . . ?
C33A C34A H34B 109.6 . . ?
H34A C34A H34B 108.1 . . ?
C31B O3B K1 126.5(6) . . ?
C31B O3B C34B 103.1(6) . . ?
C34B O3B K1 127.2(6) . . ?
O3B C31B H31C 110.3 . . ?
O3B C31B H31D 110.3 . . ?
O3B C31B C32B 107.3(6) . . ?
H31C C31B H31D 108.5 . . ?
C32B C31B H31C 110.3 . . ?
C32B C31B H31D 110.3 . . ?
C31B C32B H32C 111.7 . . ?
C31B C32B H32D 111.7 . . ?
H32C C32B H32D 109.5 . . ?
C33B C32B C31B 100.3(7) . . ?
C33B C32B H32C 111.7 . . ?
C33B C32B H32D 111.7 . . ?
C32B C33B H33C 110.5 . . ?
C32B C33B H33D 110.5 . . ?
H33C C33B H33D 108.7 . . ?
C34B C33B C32B 106.0(8) . . ?
C34B C33B H33C 110.5 . . ?
C34B C33B H33D 110.5 . . ?
O3B C34B H34C 109.6 . . ?
O3B C34B H34D 109.6 . . ?
C33B C34B O3B 110.1(6) . . ?
C33B C34B H34C 109.6 . . ?
C33B C34B H34D 109.6 . . ?
H34C C34B H34D 108.2 . . ?

_shelx_res_file                  
;
TITL rhal1406 in C2/c
    cmpd_1_mn(ditox)3k(thf)2.res
    created by SHELXL-2017/1 at 10:34:26 on 12-Mar-2018
CELL 0.71073 18.3234 15.9361 16.771 90 122.093 90
ZERR 4 0.0012 0.001 0.0011 0 0.001 0
LATT 7
SYMM -X,+Y,0.5-Z
SFAC C H O K Mn
UNIT 152 316 20 4 4
EADP C11A C12A C13A C14A C15A C16A C17A C18A C19A C20A C11B C12B C13B C14B =
 C15B C16B C17B C18B C19B C20B
EADP C31A C32A C33A C34A C31B C32B C33B C34B

L.S. 100
PLAN  10
SIZE 0.65 0.424 0.422
TEMP -173.2
BOND $H
more -1
fmap 2
acta
REM <olex2.extras>
REM <HklSrc "%./cmpd_1_Mn(ditox)3K(THF)2.hkl">
REM </olex2.extras>

WGHT    0.069300    7.968500
FVAR       0.08759   0.46740
MN1   5    0.500000   -0.187122   -0.250000    10.50000    0.02777    0.02047 =
         0.04101    0.00000    0.02414    0.00000
K1    4    0.500000   -0.399789   -0.250000    10.50000    0.03390    0.02408 =
         0.05189    0.00000    0.02279    0.00000
O1    3    0.508258   -0.268538   -0.157077    11.00000    0.03845    0.03023 =
         0.03453   -0.00138    0.02629   -0.00549
C1    1    0.507221   -0.258996   -0.074367    11.00000    0.03553    0.04751 =
         0.03403   -0.00329    0.02393   -0.00726
C2    1    0.598975   -0.288469    0.010432    11.00000    0.02939    0.11445 =
         0.03536   -0.00333    0.01546   -0.00452
C3    1    0.665704   -0.219606    0.027917    11.00000    0.04901    0.16053 =
         0.06988   -0.05257    0.03399   -0.04457
AFIX  34
H3A   2    0.649214   -0.167931    0.042678    11.00000   -1.50000
H3B   2    0.721150   -0.235877    0.079162    11.00000   -1.50000
H3C   2    0.667806   -0.212641   -0.027331    11.00000   -1.50000
AFIX   0
C4    1    0.603884   -0.301257    0.104367    11.00000    0.04845    0.18550 =
         0.03204    0.00925    0.01421    0.01509
AFIX  34
H4A   2    0.584644   -0.251007    0.119815    11.00000   -1.50000
H4B   2    0.567521   -0.347645    0.098416    11.00000   -1.50000
H4C   2    0.662556   -0.313110    0.153571    11.00000   -1.50000
AFIX   0
C5    1    0.629881   -0.369184   -0.012752    11.00000    0.03282    0.12015 =
         0.05237    0.02243    0.01874    0.02830
AFIX  34
H5A   2    0.627203   -0.362212   -0.070279    11.00000   -1.50000
H5B   2    0.687365   -0.380581    0.035934    11.00000   -1.50000
H5C   2    0.594108   -0.414469   -0.018189    11.00000   -1.50000
AFIX   0
C6    1    0.425137   -0.306707   -0.088019    11.00000    0.03019    0.04058 =
         0.04129    0.01254    0.02388    0.00426
C7    1    0.398565   -0.278160   -0.019087    11.00000    0.04827    0.06405 =
         0.05326    0.01748    0.03911    0.01043
AFIX  34
H7A   2    0.392660   -0.216557   -0.021565    11.00000   -1.50000
H7B   2    0.343044   -0.304174   -0.036983    11.00000   -1.50000
H7C   2    0.443000   -0.295498    0.045363    11.00000   -1.50000
AFIX   0
C8    1    0.433240   -0.402718   -0.080922    11.00000    0.04852    0.04196 =
         0.07559    0.02273    0.04322    0.00607
AFIX  34
H8A   2    0.481194   -0.418253   -0.019348    11.00000   -1.50000
H8B   2    0.380727   -0.426647   -0.090268    11.00000   -1.50000
H8C   2    0.442901   -0.423725   -0.128679    11.00000   -1.50000
AFIX   0
C9    1    0.347799   -0.287529   -0.187528    11.00000    0.02984    0.04322 =
         0.04787    0.00699    0.02086    0.00621
AFIX  34
H9A   2    0.339744   -0.227010   -0.195820    11.00000   -1.50000
H9B   2    0.358688   -0.310253   -0.234197    11.00000   -1.50000
H9C   2    0.296053   -0.313197   -0.195502    11.00000   -1.50000
AFIX   0
C10   1    0.494618   -0.164995   -0.061911    11.00000    0.07970    0.05476 =
         0.06519   -0.02542    0.05847   -0.02465
AFIX  34
H10A  2    0.493800   -0.157677   -0.006173    11.00000   -1.50000
H10B  2    0.540701   -0.133454   -0.057321    11.00000   -1.50000
H10C  2    0.441613   -0.146118   -0.114586    11.00000   -1.50000
AFIX   0
O2A   3    0.509479   -0.069377   -0.239603    10.50000    0.04232    0.02236 =
         0.02121   -0.00143    0.01489   -0.00133
SAME 0.02 0.04 C11A C12A C13A C14A C15A C16A C17A C18A C19A C20A
SAME 0.02 0.04 C11B C12B C13B C14B C15B C16B C17B C18B C19B C20B
PART -1
C11A  1    0.504890    0.014611   -0.226219    20.50000    0.04000    0.03384 =
         0.06451    0.00033    0.03627    0.00090
C12A  1    0.584120    0.053519   -0.229383    20.50000    0.04000    0.03384 =
         0.06451    0.00033    0.03627    0.00090
C13A  1    0.660821   -0.006963   -0.183085    20.50000    0.04000    0.03384 =
         0.06451    0.00033    0.03627    0.00090
AFIX  34
H13A  2    0.680506   -0.015976   -0.112949    20.50000   -1.50000
H13B  2    0.642632   -0.064258   -0.218231    20.50000   -1.50000
H13C  2    0.711431    0.018256   -0.186620    20.50000   -1.50000
AFIX   0
C14A  1    0.609119    0.139385   -0.178363    20.50000    0.04000    0.03384 =
         0.06451    0.00033    0.03627    0.00090
AFIX  34
H14A  2    0.627654    0.129863   -0.094479    20.50000   -1.50000
H14B  2    0.673900    0.168804   -0.177458    20.50000   -1.50000
H14C  2    0.546287    0.189843   -0.221349    20.50000   -1.50000
AFIX   0
C15A  1    0.561250    0.061775   -0.330694    20.50000    0.04000    0.03384 =
         0.06451    0.00033    0.03627    0.00090
AFIX  34
H15A  2    0.508658    0.102670   -0.367599    20.50000   -1.50000
H15B  2    0.614370    0.085794   -0.331194    20.50000   -1.50000
H15C  2    0.544964    0.002550   -0.363084    20.50000   -1.50000
AFIX   0
C16A  1    0.413500    0.052441   -0.288041    20.50000    0.04000    0.03384 =
         0.06451    0.00033    0.03627    0.00090
C17A  1    0.369779    0.023212   -0.393954    20.50000    0.04000    0.03384 =
         0.06451    0.00033    0.03627    0.00090
AFIX  34
H17A  2    0.409216    0.042551   -0.420902    20.50000   -1.50000
H17B  2    0.363535   -0.044344   -0.397697    20.50000   -1.50000
H17C  2    0.306707    0.051455   -0.435645    20.50000   -1.50000
AFIX   0
C18A  1    0.352276    0.021726   -0.258255    20.50000    0.04000    0.03384 =
         0.06451    0.00033    0.03627    0.00090
AFIX  34
H18A  2    0.289947    0.049478   -0.302897    20.50000   -1.50000
H18B  2    0.346849   -0.045338   -0.264428    20.50000   -1.50000
H18C  2    0.377104    0.039504   -0.186555    20.50000   -1.50000
AFIX   0
C19A  1    0.409053    0.152664   -0.284510    20.50000    0.04000    0.03384 =
         0.06451    0.00033    0.03627    0.00090
AFIX  34
H19A  2    0.445946    0.176898   -0.302382    20.50000   -1.50000
H19B  2    0.351254    0.170857   -0.326940    20.50000   -1.50000
H19C  2    0.427309    0.169960   -0.222104    20.50000   -1.50000
AFIX   0
C20A  1    0.534111    0.024527   -0.120514    20.50000    0.04000    0.03384 =
         0.06451    0.00033    0.03627    0.00090
AFIX  34
H20A  2    0.531828    0.092947   -0.104521    20.50000   -1.50000
H20B  2    0.489548   -0.012516   -0.106496    20.50000   -1.50000
H20C  2    0.602051    0.000307   -0.074222    20.50000   -1.50000
AFIX   0
PART 0
PART -2
C11B  1    0.498118    0.015871   -0.268311   -20.50000    0.04000    0.03384 =
         0.06451    0.00033    0.03627    0.00090
C12B  1    0.409605    0.043749   -0.278864   -20.50000    0.04000    0.03384 =
         0.06451    0.00033    0.03627    0.00090
C13B  1    0.343899   -0.027664   -0.329410   -20.50000    0.04000    0.03384 =
         0.06451    0.00033    0.03627    0.00090
AFIX  34
H13D  2    0.337598   -0.039090   -0.390681   -20.50000   -1.50000
H13E  2    0.364406   -0.078835   -0.290181   -20.50000   -1.50000
H13F  2    0.287597   -0.010819   -0.339750   -20.50000   -1.50000
AFIX   0
C14B  1    0.368654    0.124265   -0.336539   -20.50000    0.04000    0.03384 =
         0.06451    0.00033    0.03627    0.00090
AFIX  34
H14D  2    0.365440    0.120931   -0.380016   -20.50000   -1.50000
H14E  2    0.327418    0.129619   -0.344112   -20.50000   -1.50000
H14F  2    0.394454    0.158913   -0.311755   -20.50000   -1.50000
AFIX   0
C15B  1    0.414238    0.056027   -0.186036   -20.50000    0.04000    0.03384 =
         0.06451    0.00033    0.03627    0.00090
AFIX  34
H15D  2    0.440920    0.004423   -0.145001   -20.50000   -1.50000
H15E  2    0.450952    0.107114   -0.152248   -20.50000   -1.50000
H15F  2    0.353926    0.064714   -0.199082   -20.50000   -1.50000
AFIX   0
C16B  1    0.582550    0.062959   -0.194890   -20.50000    0.04000    0.03384 =
         0.06451    0.00033    0.03627    0.00090
C17B  1    0.613447    0.038059   -0.091430   -20.50000    0.04000    0.03384 =
         0.06451    0.00033    0.03627    0.00090
AFIX  34
H17D  2    0.571115    0.049977   -0.079998   -20.50000   -1.50000
H17E  2    0.625359   -0.017990   -0.083167   -20.50000   -1.50000
H17F  2    0.661897    0.067660   -0.050752   -20.50000   -1.50000
AFIX   0
C18B  1    0.657440    0.040672   -0.206815   -20.50000    0.04000    0.03384 =
         0.06451    0.00033    0.03627    0.00090
AFIX  34
H18D  2    0.640601    0.056224   -0.276869   -20.50000   -1.50000
H18E  2    0.713613    0.075451   -0.156906   -20.50000   -1.50000
H18F  2    0.670637   -0.025291   -0.195034   -20.50000   -1.50000
AFIX   0
C19B  1    0.574987    0.162493   -0.195706   -20.50000    0.04000    0.03384 =
         0.06451    0.00033    0.03627    0.00090
AFIX  34
H19D  2    0.524072    0.179284   -0.187633   -20.50000   -1.50000
H19E  2    0.632482    0.187721   -0.140316   -20.50000   -1.50000
H19F  2    0.563437    0.185898   -0.259704   -20.50000   -1.50000
AFIX   0
C20B  1    0.489334    0.026822   -0.365431   -20.50000    0.04000    0.03384 =
         0.06451    0.00033    0.03627    0.00090
AFIX  34
H20D  2    0.482497    0.079653   -0.380615   -20.50000   -1.50000
H20E  2    0.535621    0.008275   -0.361793   -20.50000   -1.50000
H20F  2    0.444985   -0.001355   -0.408027   -20.50000   -1.50000
AFIX   0
SAME 0.02 0.04 O3A C31A C32A C33A C34A
SAME 0.02 0.04 O3B C31B C32B C33B C34B
PART 0
PART 1
O3A   3    0.615067   -0.523148   -0.215452    21.00000    0.04676    0.04743 =
         0.07134    0.02798    0.04213    0.01985
C31A  1    0.697720   -0.507203   -0.196492    21.00000    0.05426    0.05170 =
         0.09153    0.02864    0.04330    0.00839
AFIX  23
H31A  2    0.721478   -0.455570   -0.158331    21.00000   -1.20000
H31B  2    0.696492   -0.499943   -0.255820    21.00000   -1.20000
AFIX   0
C32A  1    0.752206   -0.582953   -0.142348    21.00000    0.05426    0.05170 =
         0.09153    0.02864    0.04330    0.00839
AFIX  23
H32A  2    0.771541   -0.613544   -0.179284    21.00000   -1.20000
H32B  2    0.803380   -0.565694   -0.081465    21.00000   -1.20000
AFIX   0
C33A  1    0.692868   -0.636504   -0.127226    21.00000    0.05426    0.05170 =
         0.09153    0.02864    0.04330    0.00839
AFIX  23
H33A  2    0.693600   -0.695113   -0.146364    21.00000   -1.20000
H33B  2    0.711696   -0.636272   -0.059899    21.00000   -1.20000
AFIX   0
C34A  1    0.612216   -0.603971   -0.180336    21.00000    0.05426    0.05170 =
         0.09153    0.02864    0.04330    0.00839
AFIX  23
H34A  2    0.586196   -0.599124   -0.141743    21.00000   -1.20000
H34B  2    0.575769   -0.642056   -0.233693    21.00000   -1.20000
AFIX   0
PART 0
PART 2
O3B   3    0.624472   -0.508127   -0.182059   -21.00000    0.05596    0.06366 =
         0.07585    0.02741    0.04653    0.02446
C31B  1    0.628317   -0.581530   -0.139346   -21.00000    0.05426    0.05170 =
         0.09153    0.02864    0.04330    0.00839
AFIX  23
H31C  2    0.573462   -0.612639   -0.176909   -21.00000   -1.20000
H31D  2    0.638509   -0.570862   -0.076046   -21.00000   -1.20000
AFIX   0
C32B  1    0.706524   -0.635050   -0.131024   -21.00000    0.05426    0.05170 =
         0.09153    0.02864    0.04330    0.00839
AFIX  23
H32C  2    0.742473   -0.660872   -0.068021   -21.00000   -1.20000
H32D  2    0.685607   -0.679223   -0.179880   -21.00000   -1.20000
AFIX   0
C33B  1    0.754451   -0.566897   -0.147137   -21.00000    0.05426    0.05170 =
         0.09153    0.02864    0.04330    0.00839
AFIX  23
H33C  2    0.815652   -0.565630   -0.095053   -21.00000   -1.20000
H33D  2    0.751752   -0.576421   -0.206983   -21.00000   -1.20000
AFIX   0
C34B  1    0.713874   -0.492364   -0.150712   -21.00000    0.05426    0.05170 =
         0.09153    0.02864    0.04330    0.00839
AFIX  23
H34C  2    0.716754   -0.452988   -0.194620   -21.00000   -1.20000
H34D  2    0.743736   -0.466193   -0.087528   -21.00000   -1.20000
AFIX   0
HKLF 4


REM  rhal1406 in C2/c
REM R1 =  0.0517 for    4277 Fo > 4sig(Fo)  and  0.0610 for all    4972 data
REM    255 parameters refined using     34 restraints

END

WGHT      0.0697      7.9518

REM Highest difference peak  0.833,  deepest hole -0.471,  1-sigma level  0.064
Q1    1   0.7505 -0.5364 -0.1066  11.00000  0.05    0.83
Q2    1   0.7057 -0.5937 -0.0793  11.00000  0.05    0.70
Q3    1   0.6153  0.0625 -0.1207  11.00000  0.05    0.43
Q4    1   0.6479 -0.5572 -0.1015  11.00000  0.05    0.42
Q5    1   0.6942 -0.2676  0.0506  11.00000  0.05    0.31
Q6    1   0.7137 -0.4994 -0.1018  11.00000  0.05    0.28
Q7    1   0.5379 -0.1779 -0.0218  11.00000  0.05    0.27
Q8    1   0.6937 -0.5373 -0.2210  11.00000  0.05    0.27
Q9    1   0.4983 -0.2173 -0.0698  11.00000  0.05    0.26
Q10   1   0.5507 -0.2758 -0.0339  11.00000  0.05    0.24
;
_shelx_res_checksum              16081
_olex2_submission_special_instructions 'No special instructions were received'
